# Supplementary material for: Examining patient flow in a tertiary hospital’s emergency department at a low coronavirus prevalence region
Source: BMC Emerg Med. 2022 Jul 27;22:137. doi: 10.1186/s12873-022-00694-6 (PMC9328777; doi:10.1186/s12873-022-00694-6)
Supplement: Supplementary file 1 — Additional file 1: Supplemental Table 1. Daily datasets of emergency department input, throughput, and output parameters from 2019 to 2020. DAMA: discharge against medical advice; IHCA: in-hospital cardiac arrest; LOS: length of stay; OHCA: out-of-hospital cardiac arrest. [file 12873_2022_694_MOESM1_ESM.xlsx]

## Sheet: All Data Daily
Supplemental Table 1. Daily datasets of emergency department input, throughput, and output parameters from 2019 to 2020. DAMA: discharge against medical advice; IHCA: in-hospital cardiac arrest; LOS: length of stay; OHCA: out-of-hospital cardiac arrest
Parameters	Total No. of ED visit	Age				Sex		Category				Severity					Disposition					Consequence		LOS Sum		Adults		Trauma		Pediatrics		No. of Adults		No. of Trauma		No. of Pediatrics		LOS Average		Adults		Trauma		Pediatrics
Date		0-4	5–17	18-65	>65	female	male	Adults	Trauma	Pediartrics	Others	I (high)	II	III	IV	V (low)	Discharged	Hospitalized	Transferred	DAMA	Died	IHCA	OHCA	Discharged	Hospitalized	Discharged	Hospitalized	Discharged	Hospitalized	Discharged	Hospitalized	Discharged	Hospitalized	Discharged	Hospitalized	Discharged	Hospitalized	Discharged	Hospitalized	Discharged	Hospitalized	Discharged	Hospitalized	Discharged	Hospitalized
2019-01-01	256	38	21	124	73	106	150	158	40	51	7	14	52	189	1	0	184	60	2	10	0	0	0	562.74	1091.26	444.71	1018.37	45.42	31.47	64.74	37.14	107	44	29	7	42	8	3.05837	18.1877	4.15617	23.1448	1.56621	4.49571	1.54143	4.6425
2019-01-02	218	19	17	119	63	109	109	137	49	27	5	8	48	162	0	0	158	55	0	5	0	0	0	559.75	884.03	377.93	848.77	94.6	31.92	56.79	1.67	87	45	41	8	26	1	3.54272	16.0733	4.34402	18.8616	2.30732	3.99	2.18423	1.67
2019-01-03	192	16	25	90	61	95	97	119	42	29	2	6	34	145	6	1	149	36	0	7	0	0	0	431.11	675.02	337.35	665.43	51.49	3.2	38.85	6.39	83	31	39	1	25	4	2.89336	18.7506	4.06446	21.4655	1.32026	3.2	1.554	1.5975
2019-01-04	220	20	16	121	63	102	118	147	47	25	1	8	43	164	4	1	165	48	2	3	2	0	2	580.22	499.03	485.3	443.74	62.64	25.14	31.63	30.15	105	36	40	6	19	6	3.51648	10.3965	4.6219	12.3261	1.566	4.19	1.66474	5.025
2019-01-05	228	32	18	118	60	104	124	136	47	41	4	23	51	150	3	1	160	62	1	5	0	0	0	546.4	675.17	438.61	622.99	41.83	30.77	63.26	21.41	88	43	36	10	32	9	3.415	10.8898	4.9842	14.4881	1.16194	3.077	1.97687	2.37889
2019-01-06	273	35	26	143	69	135	138	171	49	50	3	8	32	225	8	0	220	46	0	7	0	0	0	736.92	870.37	614.24	779.13	53.32	24.11	67.69	42.11	135	29	42	7	41	9	3.34964	18.9211	4.54993	26.8666	1.26952	3.44429	1.65098	4.67889
2019-01-07	244	20	28	125	71	125	119	163	39	40	2	7	54	177	4	2	176	61	2	5	0	0	0	909.7	1168.6	766.32	1103.59	68.07	12.9	71.19	52.11	111	47	34	3	29	11	5.16875	19.1574	6.90378	23.4806	2.00206	4.3	2.45483	4.73727
2019-01-08	207	26	17	99	65	88	119	121	43	40	3	8	35	161	0	3	150	50	2	5	0	0	0	600.15	937.51	478.21	858.31	69.6	35.92	46.5	43.28	82	35	34	6	31	9	4.001	18.7502	5.83183	24.5231	2.04706	5.98667	1.5	4.80889
2019-01-09	210	17	19	116	58	115	95	139	36	33	2	7	54	149	0	0	158	46	1	4	1	0	1	636.51	692.5	524.79	645.59	62.82	33.51	44.28	13.4	97	36	29	7	30	3	4.02854	15.0543	5.41021	17.9331	2.16621	4.78714	1.476	4.46667
2019-01-10	228	20	18	124	66	108	120	138	55	30	5	11	53	161	1	2	158	64	0	6	0	0	0	554.2	946.21	426.16	834.75	70.81	41.66	52.81	42.8	89	43	45	10	23	7	3.50759	14.7845	4.78831	19.4128	1.57356	4.166	2.29609	6.11429
2019-01-11	227	22	22	121	62	111	116	135	52	39	1	10	50	166	1	0	150	66	2	9	0	0	0	483.57	1119.57	361.24	1032.66	66.12	25.85	55.16	61.06	78	48	45	6	26	12	3.2238	16.9632	4.63128	21.5138	1.46933	4.30833	2.12154	5.08833
2019-01-12	257	36	31	114	76	121	136	154	39	57	7	5	39	211	1	1	203	44	2	7	1	0	1	880.55	700.27	746.45	620.42	35.29	24.19	85.64	55.66	121	25	31	6	44	13	4.33768	15.9152	6.16901	24.8168	1.13839	4.03167	1.94636	4.28154
2019-01-13	302	41	30	182	49	155	147	177	55	65	5	6	42	244	9	1	250	42	2	6	2	2	0	883.9	694.8	679.62	604.42	71.58	35.85	125.09	54.53	145	26	47	5	53	11	3.5356	16.5429	4.68703	23.2469	1.52298	7.17	2.36019	4.95727
2019-01-14	256	23	29	125	79	134	122	160	46	48	2	15	52	188	1	0	184	63	1	8	0	0	0	801.93	1274.77	626.49	1211.21	80.23	22.98	92.62	40.58	104	50	37	7	41	6	4.35832	20.2344	6.02394	24.2242	2.16838	3.28286	2.25902	6.76333
2019-01-15	241	23	20	123	75	119	122	165	36	38	2	7	50	182	2	0	173	62	1	5	0	0	0	1364.41	1634.35	1244.77	1577.92	49.57	34.2	68.29	22.23	116	45	24	11	31	6	7.88676	26.3605	10.7308	35.0649	2.06542	3.10909	2.2029	3.705
2019-01-16	199	30	15	90	64	91	108	120	41	35	3	11	52	133	1	2	146	48	0	4	1	0	1	604.69	851.85	475.21	816.86	68.72	15.47	56.08	19.52	81	36	35	4	27	8	4.14171	17.7469	5.86679	22.6906	1.96343	3.8675	2.07704	2.44
2019-01-17	199	20	17	94	68	79	120	129	38	31	1	10	44	141	2	2	122	68	2	6	1	1	0	494.76	1534.01	405.55	1494.99	39.26	20.71	49.05	18.31	69	53	29	7	23	8	4.05541	22.559	5.87754	28.2074	1.35379	2.95857	2.13261	2.28875
2019-01-18	212	27	20	101	64	106	106	129	49	34	0	10	41	158	3	0	165	45	0	2	0	0	0	688.13	929.28	574.74	884.7	58.6	34.16	54.79	10.42	94	34	38	10	33	1	4.17048	20.6507	6.11426	26.0206	1.54211	3.416	1.6603	10.42
2019-01-19	234	23	17	130	64	106	128	137	60	35	2	5	45	179	4	1	175	52	0	7	0	0	0	689.95	1084.74	528.4	1007.05	101.77	42.95	58.02	34.74	96	34	51	9	26	9	3.94257	20.8604	5.50417	29.6191	1.99549	4.77222	2.23154	3.86
2019-01-20	289	35	26	168	60	152	137	181	51	54	3	9	48	229	3	0	226	53	0	9	1	0	1	948.25	863.96	772.05	786.64	74.09	44.15	94.57	33.17	136	36	42	8	45	9	4.1958	16.3011	5.67684	21.8511	1.76405	5.51875	2.10156	3.68556
2019-01-21	235	24	22	128	61	121	114	140	58	35	2	4	52	175	2	2	178	50	0	6	1	0	1	695.9	953.09	535.04	922.84	74.54	20.96	82.6	9.29	98	38	48	7	30	5	3.90955	19.0618	5.45959	24.2853	1.55292	2.99429	2.75333	1.858
2019-01-22	184	15	13	94	62	87	97	121	38	24	1	10	34	134	3	3	133	42	1	7	1	0	1	566.98	738.7	463.74	684.11	66.95	51.56	34.56	3.03	80	33	29	8	23	1	4.26301	17.5881	5.79675	20.7306	2.30862	6.445	1.50261	3.03
2019-01-23	191	29	9	91	62	96	95	121	39	29	2	8	66	113	1	3	129	53	2	7	0	0	0	530.96	722.16	384.05	642.38	101.38	52.07	45.53	17.53	78	37	29	8	22	7	4.11597	13.6257	4.92372	17.3616	3.49586	6.50875	2.06955	2.50429
2019-01-24	231	20	15	118	78	112	119	145	57	27	2	10	39	175	1	6	167	52	3	8	1	0	1	672.97	689.1	533.7	630.29	78.31	33.91	52.01	24.9	98	40	45	8	22	4	4.02976	13.2519	5.44592	15.7572	1.74022	4.23875	2.36409	6.225
2019-01-25	197	19	10	100	68	95	102	126	39	25	7	11	44	142	0	0	140	53	1	2	1	0	1	666.63	690.15	530.25	623.64	76.07	20.59	45.68	32.3	87	35	33	6	16	9	4.76164	13.0217	6.09483	17.8183	2.30515	3.43167	2.855	3.58889
2019-01-26	244	34	14	123	73	105	139	148	50	42	4	14	62	167	1	0	172	63	1	8	0	0	0	632.01	969.82	484.51	928.33	73.57	26.1	48.86	15.39	91	48	43	7	34	8	3.67448	15.394	5.32429	19.3402	1.71093	3.72857	1.43706	1.92375
2019-01-27	308	45	48	138	77	137	171	171	55	80	2	14	63	228	3	0	248	53	0	6	1	0	1	708.01	656.2	478.54	573.54	92.68	31.72	131.91	50.94	132	34	46	7	68	12	2.85488	12.3811	3.6253	16.8688	2.01478	4.53143	1.93985	4.245
2019-01-28	220	21	21	101	77	91	129	136	46	35	3	9	32	178	0	1	151	60	1	7	1	0	1	597.65	971.52	436.57	884.13	106.51	59.04	49.57	28.35	86	45	35	7	27	8	3.95795	16.192	5.0764	19.6473	3.04314	8.43429	1.83593	3.54375
2019-01-29	227	19	22	113	73	97	130	146	48	33	0	11	50	165	0	1	155	63	0	8	1	1	0	790.65	719.22	664.81	637.9	62.92	55.11	62.92	26.21	92	45	36	12	27	6	5.10097	11.4162	7.2262	14.1756	1.74778	4.5925	2.33037	4.36833
2019-01-30	240	23	24	125	68	112	128	149	52	38	1	8	63	163	2	4	178	54	0	7	1	0	1	670.88	543.45	508.9	494.75	92.11	33.56	65.5	15.14	108	36	38	11	31	7	3.76899	10.0639	4.71204	13.7431	2.42395	3.05091	2.1129	2.16286
2019-01-31	230	21	20	110	79	112	118	153	45	31	1	11	66	149	1	3	169	51	0	9	1	1	0	699.55	665.37	574.6	615.64	77.75	27.33	44.32	22.4	105	41	37	5	26	5	4.13935	13.0465	5.47238	15.0156	2.10135	5.466	1.70462	4.48
2019-02-01	255	27	12	140	76	125	130	168	56	31	0	9	72	169	2	3	179	63	1	11	1	0	1	861.07	748.06	751.58	689.15	53.52	50.61	55.97	8.3	113	47	38	13	28	3	4.81045	11.874	6.65115	14.6628	1.40842	3.89308	1.99893	2.76667
2019-02-02	243	31	21	111	80	110	133	152	52	39	0	12	41	187	1	2	188	50	0	5	0	0	0	568.46	511.04	415.75	475.4	93.68	30.84	59.03	4.8	109	39	43	8	36	3	3.02372	10.2208	3.81422	12.1897	2.1786	3.855	1.63972	1.6
2019-02-03	374	45	45	196	88	187	187	235	64	75	0	10	51	311	1	1	313	52	0	8	1	0	1	944.95	454	676.01	372.8	107.8	48.8	161.14	32.4	194	34	53	9	66	9	3.01901	8.73077	3.48459	10.9647	2.03396	5.42222	2.44152	3.6
2019-02-04	408	72	44	199	93	186	222	248	60	100	0	11	51	339	6	1	335	51	0	20	2	0	2	907.64	429.05	650.52	370.15	105.41	19.35	151.71	39.55	193	36	51	6	91	9	2.70937	8.41275	3.37057	10.2819	2.06686	3.225	1.66714	4.39444
2019-02-05	480	89	65	236	90	248	232	283	54	143	0	8	49	418	3	2	424	50	1	5	0	0	0	1069.92	471.17	761.57	407.97	67.64	36.07	240.71	27.13	243	34	46	8	135	8	2.5234	9.4234	3.13403	11.9991	1.47043	4.50875	1.78304	3.39125
2019-02-06	489	83	51	259	96	244	245	302	62	125	0	10	63	405	8	3	410	65	2	11	1	0	1	963.85	588.41	743.79	503.94	73.88	52.56	146.18	31.91	241	47	53	9	116	9	2.35085	9.05246	3.08627	10.7221	1.39396	5.84	1.26017	3.54556
2019-02-07	430	57	46	227	100	206	224	283	52	95	0	6	66	348	9	1	348	64	1	16	1	0	1	1050.3	817.21	875.22	738.41	54.81	33.96	120.27	44.84	222	48	40	8	86	8	3.0181	12.7689	3.94243	15.3835	1.37025	4.245	1.39849	5.605
2019-02-08	324	38	26	174	86	159	165	210	59	55	0	9	52	262	1	0	258	60	1	4	1	1	0	661.57	866.65	494.72	806.45	88.87	34.99	77.98	25.21	161	46	48	8	49	6	2.56422	14.4442	3.0728	17.5315	1.85146	4.37375	1.59143	4.20167
2019-02-09	304	35	27	147	95	149	155	205	45	54	0	8	40	253	0	3	219	80	2	3	0	0	0	650.03	1409.57	484.65	1357.59	63.55	10	101.83	41.98	136	67	40	2	43	11	2.96817	17.6196	3.5636	20.2625	1.58875	5	2.36814	3.81636
2019-02-10	329	34	33	189	73	156	173	212	61	56	0	14	40	273	1	1	271	54	0	4	0	0	0	853.72	731.97	659.34	673.3	97.91	36.13	96.47	22.54	174	36	49	10	48	8	3.15026	13.555	3.78931	18.7028	1.99816	3.613	2.00979	2.8175
2019-02-11	282	23	22	162	75	129	153	199	44	39	0	10	43	219	9	1	203	71	0	6	2	0	2	1162	1427.29	1033.03	1373.53	55.21	12.92	73.76	40.84	136	59	38	3	29	9	5.72414	20.1027	7.59581	23.2802	1.45289	4.30667	2.54345	4.53778
2019-02-12	251	31	28	134	58	115	136	154	46	51	0	6	43	200	2	0	185	60	2	3	1	0	1	697.7	1198.17	522.01	1123.73	64.06	24.34	111.63	50.1	103	45	40	6	42	9	3.77135	19.9695	5.06806	24.9718	1.6015	4.05667	2.65786	5.56667
2019-02-13	223	20	20	110	73	95	128	158	27	38	0	14	44	161	2	2	153	59	0	10	1	0	1	739.75	1125.79	568.38	1088.29	77.19	14.46	94.18	23.04	102	46	21	5	30	8	4.83497	19.0812	5.57235	23.6585	3.67571	2.892	3.13933	2.88
2019-02-14	241	28	20	119	74	122	119	166	37	38	0	11	66	163	1	0	181	50	1	7	2	1	1	666.99	875.83	548.27	804.86	45.12	11.17	73.6	59.8	121	38	31	3	29	9	3.68503	17.5166	4.53116	21.1805	1.45548	3.72333	2.53793	6.64444
2019-02-15	235	24	22	113	76	116	119	137	65	33	0	12	49	171	2	1	159	63	1	11	1	1	0	593.04	1343.96	436.07	1262.78	117.06	39.22	39.91	41.96	82	45	55	9	22	9	3.72981	21.3327	5.31793	28.0618	2.12836	4.35778	1.81409	4.66222
2019-02-16	245	32	17	123	73	105	140	156	47	42	0	11	55	178	0	1	187	44	3	10	1	0	1	779.58	884.7	632.04	832.79	86.85	20.58	60.69	31.33	117	28	39	5	31	11	4.16888	20.1068	5.40205	29.7425	2.22692	4.116	1.95774	2.84818
2019-02-17	303	38	34	156	75	126	177	182	52	69	0	10	64	226	3	0	230	56	1	14	2	1	1	687.72	1086.1	492.81	1022.38	96.35	32.18	98.56	31.54	132	37	41	7	57	12	2.99009	19.3946	3.73341	27.6319	2.35	4.59714	1.72912	2.62833
2019-02-18	260	26	18	127	89	133	127	186	35	39	0	7	64	184	2	3	189	65	1	5	0	0	0	1268.9	1580.79	1138.33	1522.89	72.39	19.99	58.18	37.91	131	49	28	7	30	9	6.71376	24.3198	8.68954	31.0794	2.58536	2.85571	1.93933	4.21222
2019-02-19	217	25	15	98	79	107	110	137	45	35	0	13	45	156	2	1	165	48	0	4	0	0	0	779.25	1057.3	659.48	995.01	74.19	38.79	45.58	23.5	98	35	39	6	28	7	4.72273	22.0271	6.72939	28.4289	1.90231	6.465	1.62786	3.35714
2019-02-20	210	25	13	105	67	105	105	134	46	30	0	15	52	141	1	1	150	50	0	10	0	0	0	940.12	743.15	821.41	683.12	74.63	34.75	44.08	25.28	88	37	40	5	22	8	6.26747	14.863	9.3342	18.4627	1.86575	6.95	2.00364	3.16
2019-02-21	192	24	13	97	58	87	105	127	35	30	0	4	48	138	0	2	129	55	2	6	0	0	0	783.55	1192.33	702.11	1118.12	38.53	45.22	42.91	28.99	80	40	28	6	21	9	6.07403	21.6787	8.77637	27.953	1.37607	7.53667	2.04333	3.22111
2019-02-22	222	21	24	118	59	105	117	143	44	35	0	10	50	160	0	2	163	47	0	9	3	2	1	633.21	1225.02	501.73	1146.47	56.79	49.69	74.69	28.86	100	33	34	8	29	6	3.88472	26.0643	5.0173	34.7415	1.67029	6.21125	2.57552	4.81
2019-02-23	255	38	25	124	68	121	134	148	53	54	0	8	36	204	3	4	201	45	0	9	0	0	0	717.07	811.01	528.23	767.31	70.03	25.58	118.81	18.12	112	28	45	8	44	9	3.56751	18.0224	4.71634	27.4039	1.55622	3.1975	2.70023	2.01333
2019-02-24	294	34	38	153	69	142	152	184	43	67	0	8	50	232	3	1	228	53	2	11	0	0	0	727.69	1081.08	596.08	986.48	36.09	75.6	95.52	19	137	38	33	6	58	9	3.19162	20.3977	4.35095	25.96	1.09364	12.6	1.6469	2.11111
2019-02-25	233	24	18	123	68	114	119	159	37	37	0	13	32	185	1	2	166	57	1	8	1	1	0	721.6	1510.38	585.09	1465.21	62.7	17.36	73.81	27.81	100	49	34	3	32	5	4.34699	26.4979	5.8509	29.9022	1.84412	5.78667	2.30656	5.562
2019-02-26	191	15	12	98	66	95	96	136	36	19	0	8	40	141	1	1	124	54	3	10	0	0	0	527.68	1344.13	446.35	1271.12	48.82	54.59	32.51	18.42	79	44	30	6	15	4	4.25548	24.8913	5.65	28.8891	1.62733	9.09833	2.16733	4.605
2019-02-27	214	23	20	107	64	101	113	125	56	33	0	12	53	147	1	1	155	50	2	7	0	0	0	669.44	792.5	541.96	739.98	93.24	33.46	34.24	19.06	83	34	47	8	25	8	4.31897	15.85	6.52964	21.7641	1.98383	4.1825	1.3696	2.3825
2019-02-28	257	32	19	133	73	116	141	170	43	44	0	16	39	199	1	2	184	57	0	14	2	1	1	1189.01	825.38	1051.05	764.79	61.86	27.52	76.1	33.07	117	41	32	7	35	9	6.46201	14.4804	8.98333	18.6534	1.93312	3.93143	2.17429	3.67444
2019-03-01	242	36	17	127	62	112	130	160	36	45	1	9	50	175	5	3	189	48	2	3	0	0	0	769.87	980.65	654.8	925.11	49.95	21.35	63.92	34.19	120	36	32	3	36	9	4.07339	20.4302	5.45667	25.6975	1.56094	7.11667	1.77556	3.79889
2019-03-02	284	30	21	143	90	139	145	190	46	46	2	15	69	199	1	0	214	52	2	14	2	1	1	963.69	1094.42	799.5	1051.68	78.92	28.74	83.32	14	134	38	37	9	41	5	4.50322	21.0465	5.96642	27.6758	2.13297	3.19333	2.0322	2.8
2019-03-03	333	50	41	164	78	153	180	202	44	81	6	11	54	259	8	1	260	58	1	13	1	0	1	1056.4	1248.74	818.34	1190.73	56.66	17.6	172.35	40.41	147	42	36	6	71	10	4.06308	21.53	5.56694	28.3507	1.57389	2.93333	2.42746	4.041
2019-03-04	249	23	21	133	72	116	133	159	52	36	2	7	54	186	0	2	174	66	2	6	1	1	0	675.87	1669.37	550.1	1586.48	64.21	35.08	59.5	47.81	106	49	40	7	26	10	3.88431	25.2935	5.18962	32.3771	1.60525	5.01143	2.28846	4.781
2019-03-05	233	18	24	120	71	101	132	155	48	30	0	14	39	177	1	2	168	55	2	8	0	0	0	875.58	1029.77	738.01	974.05	68.92	51.72	68.65	4	102	44	39	8	27	3	5.21179	18.7231	7.23539	22.1375	1.76718	6.465	2.54259	1.33333
2019-03-06	229	30	15	119	65	109	120	148	37	41	3	8	44	170	2	5	167	54	0	8	0	0	0	852.68	1421.5	705.08	1357.95	42.7	24.99	100.75	37.04	98	42	33	4	34	7	5.10587	26.3241	7.19469	32.3321	1.29394	6.2475	2.96324	5.29143
2019-03-07	191	19	15	99	58	99	92	122	37	30	2	4	49	135	1	2	137	45	1	8	0	0	0	902.64	701.76	719.54	585.74	60.35	93.52	117.98	22.5	85	30	25	10	25	5	6.58861	15.5947	8.46518	19.5247	2.414	9.352	4.7192	4.5
2019-03-08	235	23	22	129	61	114	121	144	49	37	5	10	37	186	2	0	170	55	1	9	0	0	0	730.78	1034.15	558.65	960.05	71.5	24.22	87.34	49.88	98	40	40	5	27	10	4.29871	18.8027	5.70051	24.0013	1.7875	4.844	3.23481	4.988
2019-03-09	198	31	15	103	49	85	113	126	25	42	5	4	52	140	1	1	156	41	0	1	0	0	0	877.71	767.99	725.33	712.87	36.04	30.15	109.85	24.97	97	28	19	6	35	7	5.62635	18.7315	7.47763	25.4596	1.89684	5.025	3.13857	3.56714
2019-03-10	278	31	29	151	67	145	133	157	63	48	10	8	44	225	0	1	228	46	1	3	0	0	0	955.07	918.16	740.12	826.22	96.29	54.48	99.58	35.83	126	29	54	7	39	9	4.1889	19.96	5.87397	28.4903	1.78315	7.78286	2.55333	3.98111
2019-03-11	239	27	23	118	71	109	130	153	41	42	3	9	56	168	1	5	186	46	0	7	0	0	0	812.14	1197.94	621.81	1135.76	117.51	48.11	70.15	12.24	112	35	34	6	38	4	4.36634	26.0422	5.55187	32.4503	3.45618	8.01833	1.84605	3.06
2019-03-12	235	18	21	111	85	114	121	156	41	36	2	13	66	153	2	1	164	63	0	7	1	0	1	677.93	1525.33	541.79	1492.56	57.24	23.36	72.4	9.41	95	55	35	4	32	4	4.13372	24.2116	5.70305	27.1375	1.63543	5.84	2.2625	2.3525
2019-03-13	245	38	28	116	63	109	136	136	54	53	2	9	45	187	1	3	184	56	1	4	0	0	0	598.31	947.7	435.23	882.38	78.71	33.69	82.73	31.63	90	43	45	7	47	6	3.25168	16.9232	4.83589	20.5205	1.74911	4.81286	1.76021	5.27167
2019-03-14	224	20	18	111	75	117	107	148	37	33	6	5	74	141	2	2	165	52	0	7	0	0	0	659.09	1232.69	528.25	1164.29	49.54	16.08	68.72	27.87	100	41	33	4	27	6	3.99448	23.7056	5.2825	28.3973	1.50121	4.02	2.54519	4.645
2019-03-15	208	17	22	113	56	107	101	134	41	26	7	10	55	141	1	1	147	51	1	8	1	0	1	562.3	834.7	436.9	769.73	74.71	46.27	45.36	12.17	89	38	32	7	22	4	3.82517	16.3667	4.90899	20.2561	2.33469	6.61	2.06182	3.0425
2019-03-16	231	26	24	114	67	111	120	137	47	41	6	12	47	171	1	0	169	56	0	5	1	0	1	789.19	818.72	638.89	730.53	57.12	62.4	79.74	25.79	94	39	34	11	35	6	4.66976	14.62	6.7967	18.7315	1.68	5.67273	2.27829	4.29833
2019-03-17	282	34	25	151	72	142	140	182	45	52	3	7	54	220	1	0	223	48	3	8	0	0	0	1011.38	1020.67	835.4	978.13	64.88	20.17	109.85	17.37	137	34	39	6	45	7	4.53534	21.264	6.09781	28.7685	1.66359	3.36167	2.44111	2.48143
2019-03-18	276	28	36	119	93	122	154	160	54	57	5	16	67	188	1	4	190	74	4	7	1	0	1	936.95	1435.68	711.05	1307.71	125.37	30.04	98.91	67.68	101	51	45	7	42	13	4.93132	19.4011	7.0401	25.6414	2.786	4.29143	2.355	5.20615
2019-03-19	219	20	24	113	62	98	121	144	35	35	5	11	51	154	1	2	155	54	2	7	1	1	0	815.32	1196.91	708.87	1117.01	36.57	53.2	63.03	22.13	97	39	24	9	31	4	5.26013	22.165	7.30794	28.6413	1.52375	5.91111	2.03323	5.5325
2019-03-20	243	22	29	131	61	120	123	145	50	38	10	7	38	196	1	1	187	48	0	8	0	0	0	660.17	915.24	505.29	852.44	90.11	24.36	39.62	35.62	105	33	44	5	30	8	3.53032	19.0675	4.81229	25.8315	2.04795	4.872	1.32067	4.4525
2019-03-21	225	21	20	123	61	99	126	137	53	33	2	11	58	150	4	2	157	56	1	8	3	1	2	729.51	868.17	563.05	804.35	97.64	44.49	67.29	19.33	84	42	43	9	28	5	4.64656	15.503	6.70298	19.1512	2.2707	4.94333	2.40321	3.866
2019-03-22	222	21	17	113	71	106	116	141	48	31	2	13	51	156	2	0	153	62	2	3	2	1	1	936.04	1105.66	831.66	1009.39	63.03	73.92	38.8	22.35	94	43	32	13	25	6	6.11791	17.8332	8.84745	23.4742	1.96969	5.68615	1.552	3.725
2019-03-23	246	33	15	137	61	123	123	148	48	45	5	6	56	179	5	0	183	48	0	14	1	1	0	672.45	778.8	524.93	746.46	79.15	3.67	56.75	26.97	102	34	45	1	32	12	3.67459	16.225	5.14637	21.9547	1.75889	3.67	1.77344	2.2475
2019-03-24	302	38	30	164	70	130	172	182	54	63	3	5	55	239	2	1	239	56	2	4	1	1	0	983.25	1804.08	829.9	1714.44	70.88	55.26	79.72	34.38	139	38	44	9	53	9	4.11402	32.2157	5.9705	45.1168	1.61091	6.14	1.50415	3.82
2019-03-25	238	28	18	113	79	123	115	166	29	38	5	15	48	172	1	2	170	60	1	7	0	0	0	803.96	1058.32	694.01	1013.36	21.43	16.91	72.32	28.05	113	45	23	6	29	9	4.72918	17.6387	6.14168	22.5191	0.931739	2.81833	2.49379	3.11667
2019-03-26	221	17	20	112	72	114	107	153	33	32	3	9	46	160	4	2	161	55	3	1	1	0	1	604.89	1019.59	492.6	960.61	36.7	28.45	67.09	30.53	105	43	27	6	26	6	3.75708	18.538	4.69143	22.3398	1.35926	4.74167	2.58038	5.08833
2019-03-27	205	13	10	115	67	86	119	142	38	22	3	9	60	133	1	2	151	49	1	3	1	0	1	896.46	876.62	778.16	824.04	62.67	33.43	40.98	19.15	100	37	32	6	16	6	5.93682	17.8902	7.7816	22.2714	1.95844	5.57167	2.56125	3.19167
2019-03-28	201	17	22	107	55	94	107	129	41	28	3	9	35	153	1	3	141	52	3	5	0	0	0	542.11	913.07	437.31	806.79	47.47	58.47	53.61	34.94	88	36	29	9	22	6	3.84475	17.559	4.96943	22.4108	1.6369	6.49667	2.43682	5.82333
2019-03-29	233	25	12	133	63	119	114	155	44	32	2	8	48	174	3	0	164	64	0	3	2	0	2	645.38	878.78	528.21	816.02	49.47	29.59	64.06	33.17	103	48	36	8	23	8	3.93524	13.7309	5.12825	17.0004	1.37417	3.69875	2.78522	4.14625
2019-03-30	212	27	21	108	56	103	109	124	46	38	4	6	41	160	4	1	149	53	2	8	0	0	0	390.33	573.74	247.61	517.88	83.79	28.45	54.51	24.61	78	38	38	6	30	8	2.61966	10.8253	3.17449	13.6284	2.205	4.74167	1.817	3.07625
2019-03-31	299	28	31	156	84	147	152	195	53	42	9	6	65	227	1	0	236	52	1	10	0	0	0	1000.35	820.39	833.55	762.53	83.49	27.89	74.08	26.67	148	39	45	5	35	7	4.23877	15.7767	5.63209	19.5521	1.85533	5.578	2.11657	3.81
2019-04-01	253	19	29	137	68	110	143	177	33	43	0	2	41	207	2	1	192	58	0	3	0	0	0	939.32	879.81	807.8	811.62	57.25	21.48	74.27	46.71	129	45	30	3	33	10	4.89229	15.1691	6.26202	18.036	1.90833	7.16	2.25061	4.671
2019-04-02	211	19	15	110	67	111	100	151	32	28	0	3	59	145	3	1	154	49	2	6	0	0	0	574.11	816.7	477.87	772.84	57.19	8.4	39.05	35.46	105	41	27	2	22	6	3.72799	16.6673	4.55114	18.8498	2.11815	4.2	1.775	5.91
2019-04-03	228	28	11	121	68	104	124	156	40	32	0	14	45	163	2	4	151	61	1	13	2	1	1	628.18	661.75	470.31	581.18	61.45	38.46	96.42	42.11	95	48	30	7	26	6	4.16013	10.8484	4.95063	12.1079	2.04833	5.49429	3.70846	7.01833
2019-04-04	220	25	25	112	58	117	103	144	36	40	0	9	59	148	3	1	158	59	0	3	0	0	0	647.02	868.45	519.55	826.45	48.8	21.76	78.67	20.24	93	48	30	6	35	5	4.09506	14.7195	5.58656	17.2177	1.62667	3.62667	2.24771	4.048
2019-04-05	267	28	29	128	82	116	151	177	44	46	0	11	54	201	0	1	202	51	0	14	0	0	0	619.05	1128.33	491.68	1081.29	41.4	24.16	85.97	22.88	129	39	33	6	40	6	3.0646	22.1241	3.81147	27.7254	1.25455	4.02667	2.14925	3.81333
2019-04-06	252	33	16	129	74	118	134	164	51	37	0	7	42	196	5	2	190	51	2	8	1	1	0	993.91	1290.17	869.77	1239.95	76.38	24.93	47.76	25.29	116	39	42	7	32	5	5.23111	25.2975	7.49802	31.7936	1.81857	3.56143	1.4925	5.058
2019-04-07	304	41	22	157	84	154	150	198	52	54	0	9	46	245	3	1	237	54	0	13	0	0	0	845.17	1483.33	693.81	1418.47	82.5	29.55	68.86	35.31	149	39	42	8	46	7	3.56612	27.4691	4.65644	36.371	1.96429	3.69375	1.49696	5.04429
2019-04-08	255	26	18	142	69	125	130	170	46	39	0	7	46	201	1	0	181	63	1	9	1	1	0	769.91	1276.58	622.4	1206.87	83.07	25.05	64.44	44.66	111	49	40	5	30	9	4.25365	20.2632	5.60721	24.63	2.07675	5.01	2.148	4.96222
2019-04-09	214	18	18	111	67	99	115	143	42	29	0	10	50	154	0	0	145	54	1	14	0	0	0	631.33	1261.44	499.92	1173.99	69.04	55.89	62.37	31.56	90	40	34	6	21	8	4.354	23.36	5.55467	29.3498	2.03059	9.315	2.97	3.945
2019-04-10	214	23	18	114	59	91	123	139	41	34	0	2	50	159	0	3	162	47	0	5	0	0	0	507.57	925.62	401.05	825.76	50.5	81.48	56.02	18.38	102	33	32	8	28	6	3.13315	19.694	3.93186	25.023	1.57813	10.185	2.00071	3.06333
2019-04-11	217	24	26	102	65	110	107	135	41	41	0	6	52	157	2	0	145	64	2	5	1	1	0	563.16	1379.63	433.69	1270.52	39.15	50.94	90.32	58.17	82	45	32	9	31	10	3.88386	21.5567	5.2889	28.2338	1.22344	5.66	2.91355	5.817
2019-04-12	235	24	24	116	71	130	105	150	49	36	0	4	53	169	5	4	178	50	1	5	1	0	1	873.1	851.43	773.66	775.17	54.46	52	44.98	24.26	112	32	37	11	29	7	4.90506	17.0286	6.90768	24.2241	1.47189	4.72727	1.55103	3.46571
2019-04-13	228	26	15	125	62	98	130	157	38	33	0	7	44	176	0	1	183	38	0	5	2	0	2	954.59	741.47	851.05	685.99	55.29	43.8	48.25	11.68	125	27	30	6	28	5	5.21634	19.5124	6.8084	25.407	1.843	7.3	1.72321	2.336
2019-04-14	291	40	32	161	58	137	154	191	37	63	0	9	66	216	0	0	239	46	0	5	1	0	1	818.94	1052.76	675.47	1007.06	50.17	18	93.3	27.7	150	36	32	4	57	6	3.42653	22.8861	4.50313	27.9739	1.56781	4.5	1.63684	4.61667
2019-04-15	278	23	22	149	84	134	144	186	52	40	0	6	41	219	10	2	203	62	2	10	1	1	0	1265.63	1132.25	1144.74	1083.48	65.17	22.09	55.72	26.68	133	45	40	7	30	10	6.23463	18.2621	8.60707	24.0773	1.62925	3.15571	1.85733	2.668
2019-04-16	220	29	19	116	56	121	99	127	51	42	0	5	41	168	5	1	163	50	1	5	1	0	1	778.13	901.6	664.38	853.08	65.58	13.64	48.17	34.88	86	34	45	6	32	10	4.7738	18.032	7.72535	25.0906	1.45733	2.27333	1.50531	3.488
2019-04-17	222	14	16	120	72	100	122	149	49	24	0	5	60	155	1	1	166	47	0	8	1	0	1	883.76	935.61	762.17	911.59	88.13	10.77	33.46	13.25	99	42	45	3	22	2	5.32386	19.9066	7.69869	21.7045	1.95844	3.59	1.52091	6.625
2019-04-18	227	18	19	114	76	95	132	146	52	29	0	6	57	160	2	2	151	66	0	9	1	1	0	727.83	983.92	541.98	914.35	125.39	50.58	60.46	18.99	85	52	44	7	22	7	4.82007	14.9079	6.37624	17.5837	2.84977	7.22571	2.74818	2.71286
2019-04-19	210	9	15	122	64	99	111	139	53	18	0	9	34	160	3	4	156	46	3	4	1	0	1	543.47	868.76	432.84	834.86	76.81	30.42	33.82	3.48	93	39	46	6	17	1	3.48378	18.8861	4.65419	21.4067	1.66978	5.07	1.98941	3.48
2019-04-20	210	31	11	110	58	111	99	128	45	37	0	5	32	168	5	0	142	60	1	7	0	0	0	601.55	1119.95	496.44	1070.4	69.44	17.38	35.67	32.17	77	45	38	5	27	10	4.23627	18.6658	6.44727	23.7867	1.82737	3.476	1.32111	3.217
2019-04-21	242	33	23	114	72	124	118	158	38	46	0	2	41	194	5	0	186	45	3	8	0	0	0	887.09	1017.72	747.63	989.12	52.72	14.75	86.74	13.85	113	35	32	5	41	5	4.7693	22.616	6.61619	28.2606	1.6475	2.95	2.11561	2.77
2019-04-22	214	18	18	110	68	105	109	148	36	30	0	15	50	145	3	1	140	59	2	12	1	0	1	623.08	1421.85	518.06	1395.92	54.45	8.27	50.57	17.66	91	45	30	3	19	11	4.45057	24.0992	5.69297	31.0204	1.815	2.75667	2.66158	1.60545
2019-04-23	222	21	11	122	68	100	122	160	35	27	0	13	37	168	0	4	157	56	1	6	2	0	2	739.47	1149.15	642.24	1112.09	53.44	30.01	43.79	7.05	107	45	28	6	22	5	4.71	20.5205	6.00224	24.7131	1.90857	5.00167	1.99045	1.41
2019-04-24	204	19	10	110	65	107	97	137	45	22	0	3	51	145	3	2	142	50	3	9	0	0	0	451.08	989.97	355.2	945.94	70.21	26.81	25.67	17.22	85	41	39	5	18	4	3.17662	19.7994	4.17882	23.0717	1.80026	5.362	1.42611	4.305
2019-04-25	237	25	23	121	68	113	124	134	66	37	0	4	39	188	4	2	176	55	2	4	0	0	0	530.84	893.1	390.14	811.8	79.4	65.91	61.3	15.39	95	36	53	10	28	9	3.01614	16.2382	4.10674	22.55	1.49811	6.591	2.18929	1.71
2019-04-26	240	24	29	130	57	109	131	147	52	41	0	5	47	184	3	1	170	57	1	12	0	0	0	953.87	1107.17	744.53	1037.29	76.3	57.99	133.04	11.89	91	44	42	9	37	4	5.611	19.424	8.18165	23.5748	1.81667	6.44333	3.59568	2.9725
2019-04-27	225	26	22	119	58	107	118	138	47	40	0	8	35	177	3	2	169	51	3	2	0	0	0	885.93	1173.76	751.18	1097.02	86.22	59.35	48.53	17.39	101	34	36	9	32	8	5.24219	23.0149	7.43743	32.2653	2.395	6.59444	1.51656	2.17375
2019-04-28	303	45	34	150	74	155	148	190	44	69	0	7	53	233	9	1	249	45	2	5	2	1	1	1070.08	880.37	887.64	838.56	54.49	7.84	127.95	33.97	149	32	42	2	58	11	4.29751	19.5638	5.95732	26.205	1.29738	3.92	2.20603	3.08818
2019-04-29	228	24	17	110	77	114	114	157	36	35	0	10	59	157	1	1	160	64	0	4	0	0	0	781.37	1431.24	687.11	1363.42	44.6	36.77	49.66	31.05	103	50	28	8	29	6	4.88356	22.3631	6.67097	27.2684	1.59286	4.59625	1.71241	5.175
2019-04-30	221	22	25	119	55	97	124	135	42	44	0	12	41	166	0	2	150	59	0	6	6	3	3	769.61	1540.27	563.38	1495.87	131.71	21.06	74.52	23.34	80	45	35	5	35	9	5.13073	26.1063	7.04225	33.2416	3.76314	4.212	2.12914	2.59333
2019-05-01	204	31	15	100	58	105	99	127	36	41	0	4	39	158	2	1	158	39	1	4	2	1	1	1162.09	623.91	1065.27	554.89	42.8	24.38	54.02	44.64	98	22	30	6	30	11	7.355	15.9977	10.8701	25.2223	1.42667	4.06333	1.80067	4.05818
2019-05-02	230	19	15	131	65	112	118	151	51	28	0	5	32	186	5	2	172	52	0	6	0	0	0	619.12	927.51	484.9	889.22	109.52	27.42	24.7	10.87	103	42	45	6	24	4	3.59953	17.8367	4.70777	21.1719	2.43378	4.57	1.02917	2.7175
2019-05-03	220	30	16	113	61	133	87	136	45	39	0	4	39	176	0	1	167	45	1	7	0	0	0	641.89	687.97	507.73	644.28	82.33	35.44	51.83	8.25	94	35	37	7	36	3	3.84365	15.2882	5.40138	18.408	2.22514	5.06286	1.43972	2.75
2019-05-04	212	25	12	112	63	108	104	141	40	31	0	9	39	159	4	1	158	46	1	7	0	0	0	573.47	502.15	473.2	454.39	64.88	27.29	35.39	20.47	100	33	35	5	23	8	3.62956	10.9163	4.732	13.7694	1.85371	5.458	1.5387	2.55875
2019-05-05	293	38	19	158	78	143	150	197	48	48	0	8	63	214	7	1	215	65	2	11	0	0	0	616.69	1380.14	492.95	1333.48	56.03	13.95	67.71	32.71	135	50	43	5	37	10	2.86833	21.2329	3.65148	26.6696	1.30302	2.79	1.83	3.271
2019-05-06	251	20	23	121	87	124	127	159	53	39	0	6	45	197	2	1	185	60	0	5	1	0	1	712.6	1422.86	553.39	1372.55	97.65	27.91	61.56	22.4	105	49	47	5	33	6	3.85189	23.7143	5.27038	28.0112	2.07766	5.582	1.86545	3.73333
2019-05-07	194	24	19	94	57	92	102	117	38	39	0	4	42	147	0	1	126	56	1	11	0	0	0	366.03	1140.55	240.12	1063.71	67.4	29.64	58.51	47.2	66	41	31	6	29	9	2.905	20.367	3.63818	25.9441	2.17419	4.94	2.01759	5.24444
2019-05-08	232	28	23	107	74	123	109	152	39	41	0	8	38	180	3	3	160	62	1	8	1	0	1	568.69	1303.22	432.97	1116.75	68.68	3.68	67.04	182.79	98	45	37	1	25	16	3.55431	21.0197	4.41806	24.8167	1.85622	3.68	2.6816	11.4244
2019-05-09	195	17	17	98	63	88	107	130	41	24	0	8	51	135	0	1	130	57	0	7	1	1	0	607.92	1168.47	490.85	1102.57	65.21	22.8	51.86	43.1	76	47	34	6	20	4	4.67631	20.4995	6.45855	23.4589	1.91794	3.8	2.593	10.775
2019-05-10	229	22	16	119	72	105	124	146	50	33	0	3	37	187	1	1	179	43	1	4	2	1	1	645.84	919.19	512.44	887.57	79.54	17.92	53.86	13.7	106	35	44	4	29	4	3.60804	21.3765	4.83434	25.3591	1.80773	4.48	1.85724	3.425
2019-05-11	241	19	21	144	57	104	137	161	46	34	0	8	44	187	2	0	193	42	1	4	1	1	0	1069.52	655.95	941.77	623.87	86.19	25.8	41.56	6.28	122	34	40	5	31	3	5.54155	15.6179	7.71943	18.3491	2.15475	5.16	1.34065	2.09333
2019-05-12	287	23	35	157	72	138	149	194	47	46	0	5	43	239	0	0	223	60	1	3	0	0	0	1110.91	1508.47	955.35	1405.39	80.62	84.97	74.94	18.11	144	46	39	8	40	6	4.98166	25.1412	6.63438	30.552	2.06718	10.6213	1.8735	3.01833
2019-05-13	228	16	20	117	75	105	123	154	43	31	0	8	44	173	2	1	147	72	1	5	3	2	1	544.37	1333.88	448.46	1263.09	49.92	33.35	45.99	37.44	95	51	35	7	17	14	3.7032	18.5261	4.72063	24.7665	1.42629	4.76429	2.70529	2.67429
2019-05-14	218	31	18	97	72	108	110	142	33	43	0	4	44	168	0	2	140	67	1	9	1	0	1	484.61	1309.16	404.86	1231.21	39.14	15.87	40.61	62.08	84	48	28	4	28	15	3.4615	19.5397	4.81976	25.6502	1.39786	3.9675	1.45036	4.13867
2019-05-15	232	26	23	113	70	112	120	135	56	41	0	5	38	187	1	1	173	49	0	10	0	0	0	645.91	1051.28	512.37	994.07	77.44	25.8	56.1	31.41	90	37	48	6	35	6	3.73358	21.4547	5.693	26.8668	1.61333	4.3	1.60286	5.235
2019-05-16	230	14	17	127	72	108	122	167	38	25	0	14	49	160	5	2	139	77	1	10	3	0	3	550.16	1219.53	477.44	1145.99	42.36	69.42	30.36	4.12	93	61	22	15	24	1	3.95799	15.8381	5.13376	18.7867	1.92545	4.628	1.265	4.12
2019-05-17	251	22	22	131	76	115	136	160	56	35	0	16	66	165	1	3	179	63	1	7	1	0	1	799.14	1354.09	653.68	1312.28	87.78	17.34	57.68	24.47	100	52	51	4	28	7	4.46447	21.4935	6.5368	25.2362	1.72118	4.335	2.06	3.49571
2019-05-18	216	18	25	104	69	105	111	133	43	40	0	11	46	159	0	0	157	48	1	8	2	2	0	443.48	1161.52	336.94	1115.18	66.04	25.59	40.5	20.75	88	34	36	7	33	7	2.82471	24.1983	3.82886	32.7994	1.83444	3.65571	1.22727	2.96429
2019-05-19	319	45	40	168	66	152	167	186	61	72	0	9	41	263	5	1	246	60	3	8	2	0	2	840.19	1301.57	640.13	1231.79	82.3	40.89	117.76	28.89	135	44	48	7	63	9	3.41541	21.6928	4.7417	27.9952	1.71458	5.84143	1.86921	3.21
2019-05-20	264	26	21	140	77	127	137	173	50	41	0	8	78	176	0	2	176	73	3	8	4	3	1	1036.88	1736.68	895.39	1679.65	73.78	36.54	67.71	20.49	104	57	39	8	33	8	5.89136	23.7901	8.60952	29.4675	1.89179	4.5675	2.05182	2.56125
2019-05-21	236	36	19	124	57	125	111	152	39	45	0	12	45	178	0	1	166	62	1	6	1	0	1	872.77	1419.53	763.47	1309.61	42.03	62.7	67.27	47.22	103	42	29	9	34	11	5.25765	22.8956	7.41233	31.1812	1.44931	6.96667	1.97853	4.29273
2019-05-22	225	19	16	116	74	109	116	142	53	30	0	9	48	164	0	4	156	60	2	7	0	0	0	673.56	1282.93	539.41	1211.16	96.59	45.33	37.56	26.44	90	44	43	9	23	7	4.31769	21.3822	5.99344	27.5264	2.24628	5.03667	1.63304	3.77714
2019-05-23	213	27	19	108	59	90	123	131	45	37	0	3	39	168	0	3	156	50	1	6	0	0	0	732.11	1015.06	627.57	947.4	49.49	39.65	55.05	28.01	87	38	36	8	33	4	4.69301	20.3012	7.21345	24.9316	1.37472	4.95625	1.66818	7.0025
2019-05-24	221	24	8	117	72	105	116	142	48	31	0	7	42	170	1	1	173	45	0	3	0	0	0	829.69	850.75	721.07	796.51	67.47	31.53	41.15	22.71	103	36	43	5	27	4	4.7959	18.9056	7.00068	22.1253	1.56907	6.306	1.52407	5.6775
2019-05-25	237	26	19	115	77	101	136	153	49	35	0	7	53	167	9	1	174	59	0	3	1	0	1	607.8	1118.84	468.54	999.93	79.7	94.67	59.56	24.24	112	38	35	14	27	7	3.4931	18.9634	4.18339	26.3139	2.27714	6.76214	2.20593	3.46286
2019-05-26	320	43	32	180	65	150	170	200	48	72	0	7	37	269	4	3	255	54	1	10	0	0	0	1080.68	1025.37	930.4	949.86	47.3	32.2	102.98	43.31	158	34	37	8	60	12	4.23796	18.9883	5.88861	27.9371	1.27838	4.025	1.71633	3.60917
2019-05-27	236	25	19	124	68	104	132	152	44	40	0	7	48	175	4	2	176	54	1	4	1	1	0	987.19	1193.32	820.73	1146.78	93.26	23.44	73.2	23.1	107	41	36	7	33	6	5.60903	22.0985	7.67037	27.9702	2.59056	3.34857	2.21818	3.85
2019-05-28	241	24	22	130	65	111	130	153	51	37	0	6	45	187	1	2	178	49	4	8	2	0	2	635.94	1000.16	499.66	896.97	75.87	88.9	60.41	14.29	102	39	44	5	32	5	3.5727	20.4114	4.89863	22.9992	1.72432	17.78	1.88781	2.858
2019-05-29	238	19	21	135	63	125	113	156	52	30	0	8	46	181	1	2	168	57	3	10	0	0	0	695.43	1195.86	496.61	1143.83	80.73	44.6	118.09	7.43	100	45	42	8	26	4	4.13946	20.98	4.9661	25.4184	1.92214	5.575	4.54192	1.8575
2019-05-30	228	23	18	111	76	111	117	151	45	32	0	8	51	167	2	0	166	55	3	3	1	1	0	787.13	923.19	647.21	887.73	83.75	11.53	56.17	23.93	104	42	41	3	21	10	4.74175	16.7853	6.22317	21.1364	2.04268	3.84333	2.67476	2.393
2019-05-31	241	24	20	130	67	114	127	155	52	34	0	9	45	182	3	2	173	61	1	4	2	1	1	862.42	939.31	728.59	851.38	91.77	57.66	42.06	30.27	107	42	41	10	25	9	4.98509	15.3985	6.80925	20.271	2.23829	5.766	1.6824	3.36333
2019-06-01	216	22	23	113	58	97	119	140	40	36	0	8	37	169	0	2	157	48	2	8	1	1	0	609.36	850.51	497.96	779.06	65.18	26.43	46.22	45.02	95	35	34	5	28	8	3.88127	17.719	5.24168	22.2589	1.91706	5.286	1.65071	5.6275
2019-06-02	301	40	25	172	64	134	167	189	57	55	0	9	51	238	2	1	226	58	0	16	1	1	0	861.1	947.28	646.6	791.61	114.63	92.46	99.87	63.21	141	32	43	13	42	13	3.81018	16.3324	4.58582	24.7378	2.66581	7.11231	2.37786	4.86231
2019-06-03	282	37	22	164	59	146	136	181	48	53	0	10	48	218	2	4	201	66	2	12	1	0	1	858.8	1267.62	592.02	1162.14	133.29	65.35	133.49	40.13	121	46	38	9	42	11	4.27264	19.2064	4.89273	25.2639	3.50763	7.26111	3.17833	3.64818
2019-06-04	212	14	15	123	60	102	110	150	38	24	0	7	45	153	6	1	153	52	2	4	1	0	1	643.04	1054.51	525.95	1004.37	68.94	50.14	48.15	0	100	44	29	8	24	0	4.20288	20.279	5.2595	22.8266	2.37724	6.2675	2.00625	#DIV/0!
2019-06-05	257	24	31	134	68	114	143	153	54	50	0	10	48	193	5	1	191	60	0	4	2	1	1	706.78	1089.31	525.89	1036.55	82.74	16.75	98.15	36.01	98	50	51	3	42	7	3.70042	18.1552	5.36622	20.731	1.62235	5.58333	2.3369	5.14429
2019-06-06	252	22	25	127	78	113	139	163	50	39	0	10	65	173	1	3	195	50	1	5	1	0	1	869	842.04	675.48	813.32	115.24	10.61	78.28	18.11	117	39	46	4	32	7	4.45641	16.8408	5.77333	20.8544	2.50522	2.6525	2.44625	2.58714
2019-06-07	263	28	21	156	58	138	125	177	42	44	0	4	34	216	8	1	208	46	1	8	0	0	0	768.91	818.05	617.16	779.69	68.45	23.09	83.3	15.27	134	35	36	5	38	6	3.69668	17.7837	4.60567	22.2769	1.90139	4.618	2.19211	2.545
2019-06-08	284	34	33	149	68	126	158	181	45	58	0	5	47	228	3	1	227	52	0	5	0	0	0	815.65	985.87	652.95	942.11	62.13	20.48	100.57	23.28	138	40	39	5	50	7	3.59317	18.959	4.73152	23.5527	1.59308	4.096	2.0114	3.32571
2019-06-09	385	49	63	194	79	197	188	234	53	98	0	8	64	311	1	1	326	53	0	5	1	1	0	1218.5	774.48	936.7	716.74	88.95	26.35	192.85	31.39	196	33	45	7	85	13	3.73773	14.6128	4.77908	21.7194	1.97667	3.76429	2.26882	2.41462
2019-06-10	297	30	31	146	90	136	161	181	64	52	0	8	69	216	3	1	221	65	4	6	1	0	1	1186.9	1370.47	956.88	1278.08	111.57	52.6	118.45	39.79	124	49	51	10	46	6	5.37059	21.0842	7.71677	26.0833	2.18765	5.26	2.575	6.63167
2019-06-11	239	15	30	131	63	115	124	161	43	35	0	6	34	194	2	3	171	60	2	5	1	0	1	702.56	1134.48	591.73	1065.44	74.46	34.21	36.37	34.83	109	46	37	5	25	9	4.10854	18.908	5.42872	23.1617	2.01243	6.842	1.4548	3.87
2019-06-12	250	33	27	123	67	113	137	147	55	48	0	10	58	176	5	1	189	55	0	3	3	2	1	746.83	1080.1	575.42	1034.98	74.93	29.77	96.48	15.35	99	43	48	6	42	6	3.95148	19.6382	5.81232	24.0693	1.56104	4.96167	2.29714	2.55833
2019-06-13	219	28	22	113	56	112	107	135	41	43	0	4	40	172	1	2	172	42	0	4	1	0	1	775.02	686.08	629.15	611.24	73.79	46.26	72.08	28.58	100	31	33	7	39	4	4.50593	16.3352	6.2915	19.7174	2.23606	6.60857	1.84821	7.145
2019-06-14	216	16	23	124	53	105	111	140	43	33	0	5	42	167	1	1	164	48	0	4	0	0	0	666.03	684.6	565.3	647.4	54.36	28.64	46.37	8.56	99	37	35	8	30	3	4.06116	14.2625	5.7101	17.4973	1.55314	3.58	1.54567	2.85333
2019-06-15	269	33	16	150	70	120	149	187	40	42	0	11	46	208	0	4	200	57	1	9	2	1	1	972.06	962.08	856.22	864.25	38.48	67.76	77.36	30.07	137	40	28	10	35	7	4.8603	16.8786	6.24978	21.6062	1.37429	6.776	2.21029	4.29571
2019-06-16	316	41	41	176	58	154	162	206	39	71	0	6	59	243	7	1	262	40	3	9	2	2	0	1329.76	856.95	1142.22	811.06	64.86	13.54	122.68	32.35	170	26	32	5	60	9	5.07542	21.4237	6.71894	31.1946	2.02688	2.708	2.04467	3.59444
2019-06-17	260	35	28	147	50	116	144	158	48	54	0	8	61	185	1	5	185	72	0	3	0	0	0	857	1530.19	711.53	1366.21	68.77	94.89	76.7	69.09	110	45	38	10	37	17	4.63243	21.2526	6.46845	30.3602	1.80974	9.489	2.07297	4.06412
2019-06-18	238	25	24	116	73	123	115	166	31	41	0	7	61	167	0	3	171	56	2	9	0	0	0	816.27	1068.86	661.01	1011.41	47.82	28.15	107.44	29.3	115	41	23	7	33	8	4.77351	19.0868	5.74791	24.6685	2.07913	4.02143	3.25576	3.6625
2019-06-19	244	28	23	127	66	105	139	150	52	42	0	13	40	186	3	2	182	50	3	9	0	0	0	860.26	831	666.6	746.27	84.99	21.78	108.67	62.95	102	38	44	6	36	6	4.7267	16.62	6.53529	19.6387	1.93159	3.63	3.01861	10.4917
2019-06-20	237	24	31	124	58	109	128	143	47	47	0	5	36	190	5	1	177	51	2	7	0	0	0	712.66	1022.29	544.73	957.54	71.97	34.52	95.96	30.23	101	36	36	8	40	7	4.02633	20.0449	5.39337	26.5983	1.99917	4.315	2.399	4.31857
2019-06-21	258	23	24	148	63	111	147	157	63	38	0	9	53	190	3	3	191	61	0	5	1	1	0	903.49	1116.49	721.46	1032.61	101.62	38.71	80.41	45.17	111	41	53	9	27	11	4.73031	18.3031	6.49964	25.1856	1.91736	4.30111	2.97815	4.10636
2019-06-22	246	32	26	125	63	103	143	159	32	55	0	13	49	180	1	3	190	49	0	6	1	0	1	1123.57	1016.16	921.73	954.26	87.94	31.6	113.9	30.3	117	36	26	5	47	8	5.91353	20.738	7.87803	26.5072	3.38231	6.32	2.4234	3.7875
2019-06-23	341	43	40	187	71	167	174	211	53	77	0	6	68	258	7	2	284	49	2	6	0	0	0	1438.95	1067.98	1212.51	994.05	91.67	44.16	134.77	29.77	176	28	43	9	65	12	5.06673	21.7955	6.88926	35.5018	2.13186	4.90667	2.07338	2.48083
2019-06-24	246	32	12	133	69	116	130	164	42	40	0	9	52	181	0	4	170	65	1	10	0	0	0	750.68	1354.3	609.64	1269.66	93.25	28.77	47.79	55.87	109	45	34	7	27	13	4.41576	20.8354	5.59303	28.2147	2.74265	4.11	1.77	4.29769
2019-06-25	226	27	22	105	72	97	129	136	47	43	0	7	35	179	1	4	155	60	3	8	0	0	0	635.17	1227.82	500.26	1064.01	65.2	109.96	69.71	53.85	89	39	35	9	31	12	4.09787	20.4637	5.6209	27.2823	1.86286	12.2178	2.24871	4.4875
2019-06-26	197	23	19	93	62	85	112	131	29	37	0	4	56	136	0	1	139	52	0	5	1	0	1	453.15	1237.4	323.75	1186.4	57.13	15.41	72.27	35.59	85	43	24	3	30	6	3.26007	23.7962	3.80882	27.5907	2.38042	5.13667	2.409	5.93167
2019-06-27	227	25	23	105	74	103	124	157	32	38	0	18	42	159	4	4	150	68	2	6	1	0	1	823.84	1156.27	703.82	1063.35	63.36	32.41	56.66	60.51	98	51	26	6	26	11	5.49227	17.004	7.18184	20.85	2.43692	5.40167	2.17923	5.50091
2019-06-28	228	24	26	111	67	119	109	139	48	41	0	6	41	178	1	2	174	49	0	3	2	0	2	619.13	820.72	434.24	762.79	117.94	36.84	66.95	21.09	99	36	41	6	34	7	3.55822	16.7494	4.38626	21.1886	2.87659	6.14	1.96912	3.01286
2019-06-29	243	26	23	132	62	108	135	156	42	45	0	4	47	189	1	2	184	55	0	3	1	0	1	676.93	1185.75	548.73	1133.84	68.57	27.39	59.63	24.52	110	42	36	6	38	7	3.67897	21.5591	4.98845	26.9962	1.90472	4.565	1.56921	3.50286
2019-06-30	308	43	38	140	87	157	151	188	47	73	0	16	54	234	2	2	226	69	0	9	4	2	2	915.87	1834.87	720.53	1780.71	67.72	39.6	127.62	14.56	124	54	36	9	66	6	4.05252	26.5923	5.81073	32.9761	1.88111	4.4	1.93364	2.42667
2019-07-01	238	34	16	116	72	108	130	149	47	42	0	7	48	176	5	2	159	66	2	9	2	2	0	648.91	1428.51	477.7	1319.73	85.75	44.23	85.46	64.55	95	42	35	11	29	13	4.08119	21.6441	5.02842	31.4221	2.45	4.02091	2.9469	4.96538
2019-07-02	208	19	15	114	60	98	110	129	51	28	0	5	51	151	1	0	145	56	0	7	0	0	0	599.58	1404.31	461.06	1305.97	103.58	43.62	34.94	54.72	79	43	44	7	22	6	4.13503	25.077	5.8362	30.3714	2.35409	6.23143	1.58818	9.12
2019-07-03	239	27	18	135	59	106	133	156	42	41	0	5	37	186	5	6	172	56	0	10	1	0	1	792.21	1434.09	673.01	1291.56	60.38	97.18	58.82	45.35	106	41	33	7	33	8	4.60587	25.6087	6.34915	31.5015	1.8297	13.8829	1.78242	5.66875
2019-07-04	253	28	24	127	74	120	133	167	42	44	0	10	52	179	9	3	185	61	2	4	1	1	0	822.6	1170.49	667.61	1058.89	60.86	59.36	94.13	52.24	115	46	34	7	36	8	4.44649	19.1884	5.8053	23.0193	1.79	8.48	2.61472	6.53
2019-07-05	242	22	17	130	73	121	121	172	33	37	0	7	49	179	5	2	189	48	1	4	0	0	0	1368.5	863.17	1277.97	799.03	41.61	18.62	48.92	45.52	135	32	28	5	26	11	7.24074	17.9827	9.46644	24.9697	1.48607	3.724	1.88154	4.13818
2019-07-06	273	34	25	137	77	127	146	170	49	54	0	12	50	211	0	0	208	59	1	5	0	0	0	1046.79	1428.48	879.15	1368.17	99.36	28.27	68.28	32.04	127	39	39	8	42	12	5.03264	24.2115	6.92244	35.0813	2.54769	3.53375	1.62571	2.67
2019-07-07	339	37	42	179	81	159	180	212	54	73	0	6	40	289	4	0	277	54	0	8	0	0	0	1322.38	1161.89	1143.57	1043.65	65.54	49.14	113.27	69.1	172	32	43	11	62	11	4.77394	21.5165	6.64866	32.6141	1.52419	4.46727	1.82694	6.28182
2019-07-08	259	32	20	128	79	122	137	169	44	46	0	11	43	185	14	6	191	62	1	5	0	0	0	1034.42	1242.28	812.95	1103.13	117.31	52.9	104.16	86.25	123	41	37	7	31	14	5.41581	20.0368	6.60935	26.9056	3.17054	7.55714	3.36	6.16071
2019-07-09	245	24	22	130	69	124	121	152	49	44	0	6	51	187	1	0	182	56	2	4	1	0	1	1264.94	1240.14	1109.39	1174.62	75.02	29.12	80.53	36.4	106	42	40	6	36	8	6.95022	22.1454	10.4659	27.9671	1.8755	4.85333	2.23694	4.55
2019-07-10	237	28	18	123	68	112	125	153	46	38	0	9	46	180	1	1	175	56	4	1	1	0	1	947.52	1635.2	802.19	1515.68	75.44	103.37	69.89	16.15	107	40	36	10	32	6	5.4144	29.2	7.4971	37.892	2.09556	10.337	2.18406	2.69167
2019-07-11	210	20	16	113	61	98	112	146	33	31	0	11	39	159	0	1	149	55	1	5	0	0	0	921.87	1366.78	813.56	1299.01	53.67	39.53	54.64	28.24	97	43	26	7	26	5	6.18705	24.8505	8.38722	30.2095	2.06423	5.64714	2.10154	5.648
2019-07-12	281	39	19	134	89	133	148	167	64	50	0	8	59	205	9	0	211	55	0	12	3	1	2	962.89	1212.59	776.14	1111.42	107.26	60.36	79.49	40.81	120	33	50	13	41	9	4.56346	22.0471	6.46783	33.6794	2.1452	4.64308	1.93878	4.53444
2019-07-13	257	40	23	127	67	115	142	147	53	57	0	5	38	209	5	0	205	42	3	7	0	0	0	1015.92	1030.44	820.02	976.91	108.49	16.12	87.41	37.41	112	28	46	4	47	10	4.95571	24.5343	7.32161	34.8896	2.35848	4.03	1.85979	3.741
2019-07-14	346	58	43	184	61	164	182	200	53	93	0	5	44	284	10	3	252	75	3	16	0	0	0	851.16	1347.8	660.41	1139.8	64.77	46.84	125.98	161.16	141	43	43	7	68	25	3.37762	17.9707	4.68376	26.507	1.50628	6.69143	1.85265	6.4464
2019-07-15	266	36	26	136	68	138	128	177	36	53	0	5	29	220	11	1	199	57	1	9	0	0	0	1207.06	1682.45	1063.48	1544.32	47.46	19.98	96.12	118.15	128	42	29	4	42	11	6.06563	29.5167	8.30844	36.7695	1.63655	4.995	2.28857	10.7409
2019-07-16	247	34	22	120	71	115	132	150	43	54	0	18	55	168	4	2	180	61	1	4	1	0	1	1080.41	1573.35	894.11	1430.03	82.76	68.83	103.54	74.49	103	43	34	7	43	11	6.00228	25.7926	8.68068	33.2565	2.43412	9.83286	2.40791	6.77182
2019-07-17	240	26	27	117	70	92	148	152	41	47	0	10	45	180	3	2	180	49	2	7	2	0	2	788.46	1229.12	543.39	1195.09	108.15	3.68	136.92	30.35	102	42	37	1	41	6	4.38033	25.0841	5.32735	28.4545	2.92297	3.68	3.33951	5.05833
2019-07-18	252	33	17	138	64	116	136	160	49	43	0	11	50	188	3	0	175	61	2	12	2	0	2	1036.66	2134.19	884.92	2034.23	95.12	28.81	56.62	71.15	100	47	41	5	34	9	5.92377	34.9867	8.8492	43.2815	2.32	5.762	1.66529	7.90556
2019-07-19	226	26	12	125	63	104	122	139	53	34	0	11	40	172	1	2	164	52	1	9	0	0	0	1001.78	1111.63	895.35	957.97	64.55	44.47	41.88	109.19	102	30	42	9	20	13	6.10841	21.3775	8.77794	31.9323	1.5369	4.94111	2.094	8.39923
2019-07-20	236	29	15	119	73	111	125	160	38	38	0	7	41	184	4	0	179	47	2	5	3	3	0	1143.59	1597.8	1056.52	1552.6	43.47	5.97	43.6	39.23	115	36	35	2	29	9	6.38877	33.9957	9.18713	43.1278	1.242	2.985	1.50345	4.35889
2019-07-21	312	38	33	163	78	141	171	204	47	61	0	8	46	253	4	1	248	55	0	9	0	0	0	1459.29	1574.18	1294.26	1514.15	84.83	18.78	80.2	41.25	152	43	43	4	53	8	5.88423	28.6215	8.51487	35.2128	1.97279	4.695	1.51321	5.15625
2019-07-22	281	30	23	156	72	138	143	189	44	48	0	6	54	214	2	5	206	59	3	13	0	0	0	1267.27	1465.41	1089.87	1314.38	106.83	5.75	70.57	145.28	134	43	38	2	34	14	6.1518	24.8375	8.13336	30.567	2.81132	2.875	2.07559	10.3771
2019-07-23	249	27	18	130	74	122	127	162	45	42	0	5	55	185	2	2	184	51	2	11	1	0	1	1280.85	1520.22	1132.49	1414.5	78.61	73.1	69.75	32.62	113	37	36	7	35	7	6.96114	29.8082	10.022	38.2297	2.18361	10.4429	1.99286	4.66
2019-07-24	213	25	18	111	59	107	106	141	33	39	0	11	47	149	6	0	145	60	1	6	1	0	1	656.31	1993.32	571.29	1842.83	46.68	102.08	38.34	48.41	91	44	22	9	32	7	4.52628	33.222	6.27791	41.8825	2.12182	11.3422	1.19813	6.91571
2019-07-25	234	19	19	130	66	122	112	154	48	32	0	4	36	184	10	0	159	66	2	7	0	0	0	871.62	2285.02	740.21	2222.14	97.89	28.62	33.52	34.26	93	53	42	5	24	8	5.48189	34.6215	7.95925	41.9272	2.33071	5.724	1.39667	4.2825
2019-07-26	238	22	26	118	72	104	134	157	41	40	0	6	47	181	3	1	183	47	1	5	2	1	1	778.06	1403.8	660.04	1321.56	58.32	28.71	59.7	53.53	117	33	33	7	33	7	4.25169	29.8681	5.64137	40.0473	1.76727	4.10143	1.80909	7.64714
2019-07-27	239	33	19	128	59	115	124	152	43	44	0	10	48	178	3	0	185	46	3	4	1	1	0	755.44	1154.4	635.53	1089.49	54.06	37.66	65.85	27.25	114	30	36	7	35	9	4.08346	25.0957	5.57482	36.3163	1.50167	5.38	1.88143	3.02778
2019-07-28	290	36	29	161	64	167	123	198	38	54	0	11	38	237	3	1	234	44	3	8	1	0	1	1295.46	1567.65	1179.26	1539	35.61	22.05	80.59	6.6	151	36	32	5	51	3	5.53615	35.6284	7.80967	42.75	1.11281	4.41	1.5802	2.2
2019-07-29	251	34	16	135	66	119	132	170	38	43	0	5	47	185	9	5	181	51	5	14	0	0	0	1000.37	1783.91	871.52	1740.48	63.5	20.14	65.35	23.29	111	40	34	4	36	7	5.52691	34.9786	7.85153	43.512	1.86765	5.035	1.81528	3.32714
2019-07-30	229	26	21	115	67	105	124	139	51	39	0	7	64	156	2	0	156	60	1	10	2	0	2	572.18	1655.12	466.27	1544.54	57.16	57.35	48.75	53.23	90	40	38	9	28	11	3.66782	27.5853	5.18078	38.6135	1.50421	6.37222	1.74107	4.83909
2019-07-31	216	30	18	113	55	94	122	129	48	39	0	4	29	176	5	2	170	42	1	1	2	1	1	743.33	1313.03	559.16	1173.4	109.1	28.05	75.07	111.58	94	31	43	5	33	6	4.37253	31.2626	5.94851	37.8516	2.53721	5.61	2.27485	18.5967
2019-08-01	237	26	14	120	77	116	121	155	42	40	0	13	34	184	4	2	159	68	3	7	0	0	0	880.07	1329.78	768.95	1162.14	69.93	63.87	41.19	103.77	102	43	31	11	26	14	5.53503	19.5556	7.53873	27.0265	2.25581	5.80636	1.58423	7.41214
2019-08-02	213	25	11	115	62	104	109	129	57	27	0	8	36	164	4	1	159	47	1	5	1	0	1	769.05	1091.12	647.35	994.83	74.45	43.07	47.25	53.22	93	33	44	9	22	5	4.83679	23.2153	6.96075	30.1464	1.69205	4.78556	2.14773	10.644
2019-08-03	233	25	16	116	76	105	128	167	27	39	0	11	41	174	5	2	170	53	1	8	1	0	1	969.81	1331.01	888.68	1257.01	32.27	51.64	48.86	22.36	122	38	17	8	31	7	5.70476	25.1134	7.28426	33.0792	1.89824	6.455	1.57613	3.19429
2019-08-04	283	42	28	155	58	123	160	166	58	59	0	5	84	191	2	1	229	44	0	10	0	0	0	875.26	1037.74	684.45	987.37	113.9	25.07	76.91	25.3	130	29	49	6	50	9	3.8221	23.585	5.265	34.0472	2.32449	4.17833	1.5382	2.81111
2019-08-05	232	23	15	127	67	119	113	158	41	33	0	13	61	151	5	2	157	63	1	8	3	2	1	1203.71	2087.03	1090.94	2015.21	54.7	19.53	58.07	52.29	98	49	34	6	25	8	7.66694	33.1275	11.132	41.1267	1.60882	3.255	2.3228	6.53625
2019-08-06	241	29	25	120	67	111	130	156	39	46	0	12	62	160	4	3	170	62	1	6	2	0	2	996.71	1094.79	867.45	1004.95	51.01	30.83	78.25	59.01	108	40	28	10	34	12	5.863	17.6579	8.03194	25.1238	1.82179	3.083	2.30147	4.9175
2019-08-07	239	28	19	125	67	100	139	158	39	42	0	9	47	176	4	3	168	65	2	4	0	0	0	924.55	1801.19	814.06	1672.75	39.74	31.94	70.75	96.5	105	48	30	8	33	9	5.50327	27.7106	7.75295	34.849	1.32467	3.9925	2.14394	10.7222
2019-08-08	222	30	12	114	66	110	112	142	41	39	0	5	39	172	2	4	178	40	1	2	1	0	1	863.48	903.56	698.14	857.13	76.88	19.6	88.46	26.83	109	30	36	4	33	6	4.85101	22.589	6.40495	28.571	2.13556	4.9	2.68061	4.47167
2019-08-09	191	19	16	91	65	91	100	129	32	30	0	11	53	125	1	1	127	56	0	6	2	1	1	722.25	1692.66	619.56	1638.58	39.29	41.1	63.4	12.98	77	44	24	8	26	4	5.68701	30.2261	8.04623	37.2405	1.63708	5.1375	2.43846	3.245
2019-08-10	219	24	20	116	59	96	123	142	40	37	0	4	31	176	5	3	161	50	2	6	0	0	0	678.43	1120.6	573.11	1028.71	62.66	53.78	42.66	38.11	108	30	28	10	25	10	4.21385	22.412	5.30657	34.2903	2.23786	5.378	1.7064	3.811
2019-08-11	291	45	26	155	65	139	152	185	40	66	0	3	34	250	2	2	240	42	1	8	0	0	0	1021.13	1052.5	831.75	992.56	103.17	19.26	86.21	40.68	151	25	34	6	55	11	4.25471	25.0595	5.50828	39.7024	3.03441	3.21	1.56745	3.69818
2019-08-12	232	24	18	120	70	104	128	149	46	37	0	7	64	154	3	4	171	54	0	5	2	0	2	643.3	1298.59	490.39	1211.75	75.85	23.36	77.06	63.48	99	43	42	4	30	7	3.76199	24.048	4.95343	28.1802	1.80595	5.84	2.56867	9.06857
2019-08-13	192	30	13	105	44	82	110	100	54	38	0	4	40	148	0	0	136	48	1	5	2	2	0	468.2	771.22	326.19	682.09	90.07	54.21	51.94	34.92	63	30	44	9	29	9	3.44265	16.0671	5.17762	22.7363	2.04705	6.02333	1.79103	3.88
2019-08-14	202	21	13	110	58	102	100	129	40	33	0	7	53	138	2	2	143	53	1	4	1	1	0	529.36	896.47	404.97	835.46	79.5	30.02	44.89	30.99	86	37	33	7	24	9	3.70182	16.9145	4.70895	22.58	2.40909	4.28857	1.87042	3.44333
2019-08-15	218	23	20	107	68	105	113	140	38	40	0	9	37	169	2	1	163	47	1	5	2	0	2	978.41	712.53	886.07	649.74	50.95	45.56	41.39	17.23	100	32	29	9	34	6	6.00252	15.1602	8.8607	20.3044	1.7569	5.06222	1.21735	2.87167
2019-08-16	209	34	13	109	53	97	112	122	47	40	0	5	43	155	4	2	155	48	1	5	0	0	0	569.67	656.27	426.27	602.35	73.97	32.54	69.43	21.38	82	36	40	5	33	7	3.67529	13.6723	5.19841	16.7319	1.84925	6.508	2.10394	3.05429
2019-08-17	219	37	19	113	50	102	117	114	52	53	0	6	35	177	1	0	178	35	2	4	0	0	0	686.7	442.97	536.01	373.59	87.54	18.87	63.15	50.51	88	20	45	7	45	8	3.85787	12.6563	6.09102	18.6795	1.94533	2.69571	1.40333	6.31375
2019-08-18	270	53	25	134	58	117	153	157	41	72	0	11	57	201	1	0	207	55	0	8	0	0	0	707.24	840.33	533.34	743.54	51.09	11.94	122.81	84.85	111	38	37	4	59	13	3.41662	15.2787	4.80486	19.5668	1.38081	2.985	2.08153	6.52692
2019-08-19	245	38	15	126	66	113	132	149	51	45	0	6	56	177	3	3	174	69	0	2	0	0	0	686.91	925.05	541.54	842.64	92.07	30.48	53.3	51.93	100	48	43	8	31	13	3.94776	13.4065	5.4154	17.555	2.14116	3.81	1.71935	3.99462
2019-08-20	236	28	15	120	73	103	133	150	47	39	0	9	32	192	1	2	164	67	1	3	1	0	1	802.24	1113.1	670.76	1011.38	52.4	58.66	79.08	43.06	99	47	35	12	30	8	4.89171	16.6134	6.77535	21.5187	1.49714	4.88833	2.636	5.3825
2019-08-21	214	29	20	100	65	103	111	127	42	45	0	5	70	136	0	3	145	62	0	7	0	0	0	642.86	868.46	511.91	712.98	67.16	94.79	63.79	60.69	82	40	33	7	30	15	4.43352	14.0074	6.2428	17.8245	2.03515	13.5414	2.12633	4.046
2019-08-22	244	29	14	124	77	110	134	167	38	39	0	10	46	185	1	2	180	62	0	2	0	0	0	836.61	1142.31	689.86	1107.77	83.35	17.28	63.4	17.26	116	49	32	6	32	7	4.64783	18.4244	5.94707	22.6076	2.60469	2.88	1.98125	2.46571
2019-08-23	216	27	18	113	58	98	118	131	48	37	0	8	44	161	2	1	161	50	0	4	1	0	1	625.87	767.09	487.05	704.95	85.33	12.85	53.49	49.29	89	37	44	4	28	9	3.88739	15.3418	5.47247	19.0527	1.93932	3.2125	1.91036	5.47667
2019-08-24	241	40	27	120	54	117	124	144	33	64	0	4	58	174	4	1	202	36	0	3	0	0	0	718.32	473.1	580.79	436.64	35.41	12.56	102.12	23.9	116	26	30	2	56	8	3.55604	13.1417	5.00681	16.7938	1.18033	6.28	1.82357	2.9875
2019-08-25	331	66	33	156	76	162	169	193	47	91	0	10	58	258	4	1	255	68	0	8	0	0	0	786.71	1243.25	575.61	1126.97	83.86	23.84	127.24	92.44	147	43	37	7	71	18	3.08514	18.2831	3.91571	26.2086	2.26649	3.40571	1.79211	5.13556
2019-08-26	258	28	21	133	76	129	129	171	43	44	0	7	70	173	6	2	181	67	1	7	2	2	0	950.67	1275.46	802.85	1177.32	76.77	53.65	71.05	44.49	114	49	32	9	35	9	5.25232	19.0367	7.04254	24.0269	2.39906	5.96111	2.03	4.94333
2019-08-27	218	33	14	115	56	107	111	134	36	48	0	3	58	153	3	1	152	60	0	4	2	0	2	479.88	1031.66	343.92	995.58	50.81	21.53	85.15	14.55	80	48	31	5	41	7	3.15711	17.1943	4.299	20.7412	1.63903	4.306	2.07683	2.07857
2019-08-28	233	41	22	115	55	119	114	146	30	57	0	9	79	143	0	2	162	66	1	4	0	0	0	648.36	1029.87	496.97	922.05	46.03	18.85	105.36	88.97	96	47	24	4	42	15	4.00222	15.6041	5.17677	19.6181	1.91792	4.7125	2.50857	5.93133
2019-08-29	255	31	24	119	81	121	134	167	40	48	0	5	57	189	3	1	173	66	0	15	1	0	1	1175.04	1529.64	1035.16	1457.75	58.98	28.17	80.9	43.72	102	50	33	6	38	10	6.79214	23.1764	10.1486	29.155	1.78727	4.695	2.12895	4.372
2019-08-30	252	34	19	118	81	124	128	163	41	48	0	12	51	183	4	2	172	68	2	9	1	0	1	572.22	1637.33	404.01	1531.43	61.67	31.09	106.54	74.81	103	51	33	7	36	10	3.32686	24.0784	3.92243	30.028	1.86879	4.44143	2.95944	7.481
2019-08-31	251	28	23	130	70	122	129	159	49	43	0	11	50	182	6	2	188	50	3	10	0	0	0	871.71	1549.9	741.08	1479.84	63.61	22.68	67.02	47.38	112	34	44	5	32	11	4.63676	30.998	6.61679	43.5247	1.44568	4.536	2.09438	4.30727
2019-09-01	311	51	35	162	63	137	174	183	51	77	0	5	39	263	2	2	246	53	1	9	2	2	0	972.98	941.3	770.51	785.33	62.55	101.16	139.92	54.81	146	27	40	9	60	17	3.9552	17.7604	5.27747	29.0863	1.56375	11.24	2.332	3.22412
2019-09-02	266	26	21	131	88	114	152	176	51	39	0	9	62	192	2	1	178	72	0	15	1	0	1	1264.57	1485.03	1121.81	1402.56	87.7	33.55	55.06	48.92	109	55	39	8	30	9	7.10433	20.6254	10.2918	25.5011	2.24872	4.19375	1.83533	5.43556
2019-09-03	208	29	22	93	64	97	111	135	33	40	0	7	40	157	1	3	145	51	1	11	0	0	0	762.3	974.75	665.51	928.67	48.17	14.81	48.62	31.27	84	41	28	4	33	6	5.25724	19.1127	7.92274	22.6505	1.72036	3.7025	1.47333	5.21167
2019-09-04	217	27	14	117	59	104	113	139	43	35	0	3	50	160	2	2	152	58	1	5	1	1	0	767.61	1134.52	639.3	1033.35	74.41	51.45	53.9	49.72	93	40	32	10	27	8	5.05007	19.5607	6.87419	25.8338	2.32531	5.145	1.9963	6.215
2019-09-05	234	27	28	115	64	110	124	143	45	46	0	8	75	150	0	1	182	42	1	7	2	1	1	956.28	540.04	801.1	469.84	71.18	44.06	84	26.14	106	27	37	8	39	7	5.25429	12.8581	7.55755	17.4015	1.92378	5.5075	2.15385	3.73429
2019-09-06	221	35	14	114	58	99	122	135	45	41	0	5	51	162	0	3	165	52	1	2	1	0	1	617.58	1009.01	487.04	926	69.38	24.66	61.16	58.35	98	34	37	7	30	11	3.74291	19.404	4.9698	27.2353	1.87514	3.52286	2.03867	5.30455
2019-09-07	263	33	25	139	66	123	140	168	42	53	0	8	63	188	4	0	197	58	0	7	1	1	0	665.17	1071.08	514.78	1004.82	54.52	17.62	95.87	48.64	120	41	35	6	42	11	3.3765	18.4669	4.28983	24.5078	1.55771	2.93667	2.28262	4.42182
2019-09-08	330	63	38	152	77	159	171	176	73	81	0	9	72	246	2	1	265	55	1	8	1	0	1	1125.99	761.02	801.16	649.3	159.52	50.23	165.31	61.49	137	31	61	10	67	14	4.24902	13.8367	5.84788	20.9452	2.61508	5.023	2.46731	4.39214
2019-09-09	231	27	24	113	67	101	130	142	42	47	0	12	60	157	1	1	169	55	0	5	2	1	1	669.12	972.83	521.81	841.46	79.17	38.4	68.14	92.97	99	38	33	7	37	10	3.95929	17.6878	5.27081	22.1437	2.39909	5.48571	1.84162	9.297
2019-09-10	229	28	13	124	64	103	126	150	43	36	0	9	44	174	1	1	173	53	0	3	0	0	0	757.89	981.61	609.83	903.54	72.58	37.73	75.48	40.34	108	39	35	8	30	6	4.38087	18.5209	5.64657	23.1677	2.07371	4.71625	2.516	6.72333
2019-09-11	246	36	16	113	81	113	133	167	32	47	0	12	42	190	1	1	172	63	1	8	2	1	1	742.6	855.24	632.07	784.61	45.63	36.09	64.9	34.54	108	48	26	6	38	9	4.31744	13.5752	5.8525	16.346	1.755	6.015	1.70789	3.83778
2019-09-12	263	25	18	133	87	123	140	180	44	39	0	12	50	197	2	2	183	67	0	10	3	1	2	789.37	1463.49	686.6	1393.79	58.92	27.83	43.85	41.87	120	48	36	8	27	11	4.3135	21.8431	5.72167	29.0373	1.63667	3.47875	1.62407	3.80636
2019-09-13	268	36	32	139	61	119	149	160	54	54	0	8	70	188	2	0	212	53	0	3	0	0	0	792.21	796.13	603.03	730.94	110.25	34.08	78.93	31.11	120	38	48	5	44	10	3.73684	15.0213	5.02525	19.2353	2.29687	6.816	1.79386	3.111
2019-09-14	299	35	35	152	77	148	151	197	41	61	0	10	51	237	1	0	248	49	0	2	0	0	0	987.42	1376.92	855.13	1298.61	46.07	21.03	86.22	57.28	163	33	34	6	51	10	3.98153	28.1004	5.2462	39.3518	1.355	3.505	1.69059	5.728
2019-09-15	368	50	41	192	85	174	194	230	54	84	0	11	65	289	2	1	300	57	2	6	3	1	2	1088.62	966.97	891.93	789.09	86.16	112.47	110.53	65.41	191	32	43	8	66	17	3.62873	16.9644	4.66979	24.6591	2.00372	14.0587	1.6747	3.84765
2019-09-16	289	38	31	142	78	137	152	191	36	62	0	9	55	211	12	2	208	72	1	7	1	0	1	1418.99	2122.42	1249.2	2011.9	67.41	33.71	102.38	76.81	128	55	30	5	50	12	6.82207	29.4781	9.75937	36.58	2.247	6.742	2.0476	6.40083
2019-09-17	214	23	19	111	61	102	112	149	29	36	0	7	33	171	1	2	153	49	1	10	1	1	0	630.48	899.1	530.01	832.3	30.04	30.01	70.43	36.79	104	35	22	5	27	9	4.12078	18.349	5.09625	23.78	1.36545	6.002	2.60852	4.08778
2019-09-18	232	31	21	115	65	109	123	154	31	47	0	8	47	172	1	4	158	57	4	13	0	0	0	745	1207.23	638.89	1128.22	49.08	13.33	57.03	65.68	100	39	25	4	33	14	4.71519	21.1795	6.3889	28.9287	1.9632	3.3325	1.72818	4.69143
2019-09-19	252	28	21	132	71	98	154	170	36	46	0	6	50	194	1	1	186	59	0	6	1	0	1	812.18	1557.04	697.27	1492.71	48.85	14.62	66.06	49.71	118	45	33	3	35	11	4.36656	26.3905	5.90907	33.1713	1.4803	4.87333	1.88743	4.51909
2019-09-20	233	26	21	113	73	105	128	158	36	39	0	12	74	143	1	3	176	47	0	6	4	1	3	1182.34	933.98	1064.54	889.05	47.38	11.71	70.42	33.22	112	38	30	4	34	5	6.71784	19.8719	9.50482	23.3961	1.57933	2.9275	2.07118	6.644
2019-09-21	287	36	27	156	68	145	142	177	54	56	0	5	61	214	7	0	219	60	1	6	1	1	0	1139.26	1356.3	996.45	1279.02	80	38.33	62.81	38.95	128	41	47	7	44	12	5.2021	22.605	7.78477	31.1956	1.70213	5.47571	1.4275	3.24583
2019-09-22	282	59	27	133	63	109	173	168	33	81	0	6	50	220	6	0	221	49	0	11	1	1	0	1152.84	1337.16	931.68	1265.18	94.46	19.62	126.7	52.36	125	32	27	5	69	12	5.21647	27.289	7.45344	39.5369	3.49852	3.924	1.83623	4.36333
2019-09-23	275	34	24	137	80	139	136	176	48	51	0	7	50	211	6	1	192	73	2	7	1	1	0	802.74	1690.22	630.08	1553.15	70.02	52.54	102.64	84.53	115	52	39	9	38	12	4.18094	23.1537	5.47896	29.8683	1.79538	5.83778	2.70105	7.04417
2019-09-24	217	19	21	108	69	103	114	140	42	35	0	6	48	162	1	0	163	43	2	9	0	0	0	761.74	1028.2	662.68	981.64	65.76	27.75	33.3	18.81	99	31	33	8	31	4	4.67325	23.9116	6.69374	31.6658	1.99273	3.46875	1.07419	4.7025
2019-09-25	241	24	17	133	67	113	128	168	34	39	0	8	47	182	1	3	178	53	2	7	1	1	0	931.45	1162.17	815.07	1065.63	62.51	72.9	53.87	23.64	120	40	27	6	31	7	5.23287	21.9277	6.79225	26.6407	2.31519	12.15	1.73774	3.37714
2019-09-26	210	27	11	95	77	83	127	143	36	31	0	6	58	140	4	2	151	49	0	10	0	0	0	1039.58	990.91	967.97	903.53	52.62	42.15	18.99	45.23	102	32	29	6	20	11	6.88464	20.2227	9.4899	28.2353	1.81448	7.025	0.9495	4.11182
2019-09-27	222	26	21	111	64	107	115	141	42	39	0	5	38	165	9	5	166	48	0	8	0	0	0	670.44	973.04	518.35	891.45	89.72	50.31	62.37	31.28	99	34	35	7	32	7	4.0388	20.2717	5.23586	26.2191	2.56343	7.18714	1.94906	4.46857
2019-09-28	266	32	25	140	69	121	145	154	69	43	0	6	59	199	1	1	214	48	1	3	0	0	0	835.72	917.67	605.97	845.99	145.29	50.39	84.46	21.29	119	32	58	10	37	6	3.90523	19.1181	5.09218	26.4372	2.505	5.039	2.2827	3.54833
2019-09-29	301	37	27	153	84	150	151	197	50	54	0	11	69	218	2	1	233	57	0	11	0	0	0	726.95	1294.68	594.18	1261.72	63.07	22.98	69.7	9.98	140	46	44	6	49	5	3.11996	22.7137	4.24414	27.4287	1.43341	3.83	1.42245	1.996
2019-09-30	238	30	26	107	75	120	118	140	51	47	0	13	47	172	3	3	171	60	2	5	0	0	0	825.17	1154.78	649	1063.4	81.6	38.7	94.57	52.68	91	42	44	7	36	11	4.82556	19.2463	7.13187	25.319	1.85455	5.52857	2.62694	4.78909
2019-10-01	233	19	22	124	68	100	133	146	54	33	0	4	49	173	4	3	181	45	1	6	0	0	0	755.34	907.01	626.1	828.46	74.31	31.85	54.93	46.7	111	31	46	5	24	9	4.17315	20.1558	5.64054	26.7245	1.61543	6.37	2.28875	5.18889
2019-10-02	234	27	14	118	75	106	128	164	37	33	0	6	40	183	3	2	167	60	0	6	1	1	0	573.96	1288.83	458.35	1230.5	75.33	41.04	40.28	17.29	111	46	30	7	26	7	3.43689	21.4805	4.12928	26.75	2.511	5.86286	1.54923	2.47
2019-10-03	234	30	16	115	73	109	125	144	52	38	0	7	57	164	3	3	167	56	2	8	1	0	1	676.82	999.89	560.66	853.53	66.53	93.7	49.63	52.66	100	34	38	13	29	9	4.05281	17.8552	5.6066	25.1038	1.75079	7.20769	1.71138	5.85111
2019-10-04	253	21	34	124	74	128	125	160	52	41	0	4	73	172	2	2	194	51	0	6	2	1	1	827.94	862.81	687.4	797.79	83.77	13.66	56.77	51.36	115	37	48	4	31	10	4.26773	16.9178	5.97739	21.5619	1.74521	3.415	1.83129	5.136
2019-10-05	247	32	27	127	61	117	130	153	44	50	0	10	60	176	0	1	178	57	0	11	1	0	1	685.4	775.31	516.48	701.96	93.3	34.58	75.62	38.77	108	36	32	9	38	12	3.85056	13.6019	4.78222	19.4989	2.91562	3.84222	1.99	3.23083
2019-10-06	287	41	35	138	73	141	146	172	43	72	0	9	39	233	6	0	226	51	0	9	1	1	0	759.54	1252.08	576.85	1192.81	56.9	44.46	125.79	14.81	127	37	31	10	68	4	3.3608	24.5506	4.54213	32.2381	1.83548	4.446	1.84985	3.7025
2019-10-07	256	34	27	110	85	123	133	153	49	54	0	11	62	173	6	4	178	72	0	5	1	1	0	791.73	1289.26	577.93	1184.34	122.94	52.19	90.86	52.73	98	51	38	9	42	12	4.44792	17.9064	5.89724	23.2224	3.23526	5.79889	2.16333	4.39417
2019-10-08	242	22	21	124	75	106	136	156	49	37	0	10	63	168	1	0	177	62	0	2	1	0	1	816.34	1005.43	707.51	942.91	63.17	58.1	45.66	4.42	101	52	41	8	35	2	4.61209	16.2166	7.00505	18.1329	1.54073	7.2625	1.30457	2.21
2019-10-09	210	26	17	122	45	92	118	128	45	37	0	7	51	149	3	0	159	43	0	5	3	1	2	918.98	605.16	739.71	554.67	75.84	22.37	103.43	28.12	88	33	40	5	31	5	5.77975	14.0735	8.4058	16.8082	1.896	4.474	3.33645	5.624
2019-10-10	256	32	28	138	58	122	134	155	60	41	0	7	43	193	13	0	202	49	2	3	0	0	0	692.05	670.96	517.7	591.63	113.62	19.82	60.73	59.51	118	33	53	6	31	10	3.42599	13.6931	4.38729	17.9282	2.14377	3.30333	1.95903	5.951
2019-10-11	247	27	16	133	71	121	126	167	47	33	0	9	72	155	8	3	194	46	1	4	2	2	0	732.3	675.68	577.34	646.14	93.19	23.21	61.77	6.33	121	39	43	4	30	3	3.77474	14.6887	4.7714	16.5677	2.16721	5.8025	2.059	2.11
2019-10-12	277	44	21	140	72	139	138	169	48	60	0	9	62	203	3	0	218	48	3	6	2	1	1	842.2	762.71	638.12	699.78	84.17	13.1	119.91	49.83	130	29	44	3	44	16	3.8633	15.8898	4.90862	24.1303	1.91295	4.36667	2.72523	3.11438
2019-10-13	298	41	25	159	73	144	154	201	40	57	0	7	49	238	4	0	236	49	1	10	2	1	1	1005.85	955.17	853.72	932.75	72.88	11.99	79.25	10.43	154	39	32	3	50	7	4.26208	19.4933	5.54364	23.9167	2.2775	3.99667	1.585	1.49
2019-10-14	237	21	15	126	75	129	108	161	44	32	0	6	41	185	3	2	173	54	0	9	1	1	0	1122.8	1266.6	997.5	1237.01	75.07	19.21	50.23	10.38	107	45	39	4	27	5	6.49017	23.4556	9.32243	27.4891	1.92487	4.8025	1.86037	2.076
2019-10-15	230	29	13	125	63	99	131	136	57	37	0	9	58	156	6	1	158	63	0	9	0	0	0	835.53	1148.52	715.92	1036.21	86.52	78.36	33.09	33.95	88	40	42	14	28	9	5.28816	18.2305	8.13545	25.9053	2.06	5.59714	1.18179	3.77222
2019-10-16	212	19	14	113	66	109	103	146	39	27	0	9	61	140	1	1	152	54	1	5	0	0	0	843.66	1233.66	750.68	1093.46	59.05	130.95	33.93	9.25	101	39	28	11	23	4	5.55039	22.8456	7.43248	28.0374	2.10893	11.9045	1.47522	2.3125
2019-10-17	222	30	19	109	64	101	121	142	39	41	0	9	60	151	1	1	159	51	1	9	2	1	1	947.46	939.37	809.35	855.07	55.45	74.17	82.66	10.13	96	35	29	9	34	7	5.95887	18.419	8.43073	24.4306	1.91207	8.24111	2.43118	1.44714
2019-10-18	230	35	23	99	73	110	120	134	50	46	0	11	54	157	8	0	169	53	1	6	1	1	0	812.91	907.58	639.27	846.89	83.35	38.65	90.29	22.04	89	38	41	8	39	7	4.81012	17.1242	7.18281	22.2866	2.03293	4.83125	2.31513	3.14857
2019-10-19	220	32	19	107	62	118	102	134	47	39	0	8	42	165	5	0	162	49	2	7	0	0	0	827.25	1144.07	618.16	1107.82	131.15	12.97	77.94	23.28	87	39	42	4	33	6	5.10648	23.3484	7.10529	28.4056	3.12262	3.2425	2.36182	3.88
2019-10-20	290	48	38	131	73	138	152	172	46	72	0	8	46	231	3	2	239	43	0	8	0	0	0	891.98	833.24	700.82	807.91	68.03	15.88	123.13	9.45	131	34	41	4	67	5	3.73213	19.3777	5.34977	23.7621	1.65927	3.97	1.83776	1.89
2019-10-21	234	25	25	112	72	106	128	152	39	43	0	5	41	186	0	2	160	67	1	4	2	1	1	1145.46	1064.72	1031.32	1003.53	57.33	23.13	56.81	38.06	98	48	33	5	29	14	6.77787	15.8913	10.5237	20.9069	1.73727	4.626	1.95897	2.71857
2019-10-22	203	15	15	108	65	100	103	133	42	28	0	13	38	148	1	3	143	48	4	6	2	1	1	787.02	1066.01	655.3	996.21	68.81	54.94	62.91	14.86	86	37	35	5	22	6	5.50364	22.2085	7.61977	26.9246	1.966	10.988	2.85955	2.47667
2019-10-23	220	22	13	117	68	109	111	147	41	32	0	8	60	147	2	3	152	60	0	8	0	0	0	703.57	1301.4	553.68	1259.82	82.51	16.73	67.38	24.85	94	48	34	4	24	8	4.62875	21.69	5.89021	26.2463	2.42676	4.1825	2.8075	3.10625
2019-10-24	202	19	24	100	59	85	117	134	35	33	0	10	43	145	0	4	147	43	2	9	1	1	0	538.74	746.31	440.39	678.41	58.93	20.57	39.42	47.33	95	27	29	6	23	10	3.6649	17.356	4.63568	25.1263	2.03207	3.42833	1.71391	4.733
2019-10-25	220	19	24	110	67	94	126	152	38	30	0	5	40	165	7	3	163	49	1	7	0	0	0	706.96	1252.83	606.76	1221.56	58.75	12.43	41.45	18.84	102	42	35	3	26	4	4.33718	25.568	5.94863	29.0848	1.67857	4.14333	1.59423	4.71
2019-10-26	199	28	15	94	62	97	102	126	40	33	0	6	41	145	5	2	143	46	0	7	3	2	1	560.83	850.87	425.21	806.16	86.73	33.77	48.89	10.94	83	35	31	7	29	4	3.92189	18.4972	5.12301	23.0331	2.79774	4.82429	1.68586	2.735
2019-10-27	245	34	44	110	57	112	133	133	49	63	0	6	48	190	1	0	196	40	1	7	1	0	1	650.48	760.45	502.22	688.6	51.11	53.06	97.15	18.79	102	23	39	9	55	8	3.31878	19.0112	4.92373	29.9391	1.31051	5.89556	1.76636	2.34875
2019-10-28	261	23	24	129	85	119	142	180	42	39	0	8	46	194	10	3	186	64	2	9	0	0	0	824.77	1585.34	707.75	1501.71	79.8	57.27	37.22	26.36	121	48	38	4	27	12	4.43425	24.7709	5.84917	31.2856	2.1	14.3175	1.37852	2.19667
2019-10-29	229	13	27	114	75	107	122	146	51	32	0	12	72	139	3	3	158	60	1	7	3	2	1	615.74	1162.06	523.95	1112.03	54.41	37.26	37.38	12.77	90	47	42	7	26	6	3.89709	19.3677	5.82167	23.6602	1.29548	5.32286	1.43769	2.12833
2019-10-30	242	27	19	123	73	104	138	151	51	40	0	12	51	176	2	1	177	56	3	6	0	0	0	929.77	1055.42	778.19	979.25	86.39	57.18	65.19	18.99	107	38	39	10	31	8	5.25294	18.8468	7.2728	25.7697	2.21513	5.718	2.1029	2.37375
2019-10-31	200	13	25	98	64	80	120	129	43	28	0	7	66	122	4	1	153	43	0	4	0	0	0	849.85	724.08	690.77	680.18	85.8	22.59	73.28	21.31	92	33	38	5	23	5	5.55458	16.8391	7.50837	20.6115	2.25789	4.518	3.18609	4.262
2019-11-01	210	20	20	92	78	96	114	137	39	34	0	4	44	156	5	1	137	60	1	12	0	0	0	667.01	965.24	575.65	834.98	59.63	76.22	31.73	54.04	82	42	30	9	25	9	4.86869	16.0873	7.02012	19.8805	1.98767	8.46889	1.2692	6.00444
2019-11-02	221	29	14	118	60	88	133	143	46	32	0	7	38	173	1	2	167	47	0	7	0	0	0	713.22	1258.38	587.81	1219.95	69.37	30.89	56.04	7.54	102	34	37	9	28	4	4.27078	26.774	5.76284	35.8809	1.87486	3.43222	2.00143	1.885
2019-11-03	275	40	27	137	71	138	137	174	44	57	0	6	48	212	8	1	212	53	2	8	0	0	0	879.6	778.93	729.56	688.23	43.65	40.32	106.39	50.38	140	25	31	12	41	16	4.14906	14.6968	5.21114	27.5292	1.40806	3.36	2.59488	3.14875
2019-11-04	240	20	21	138	61	123	117	155	50	35	0	16	60	160	3	1	181	55	1	2	1	0	1	746.79	791.91	526.52	678.09	98.33	100.45	121.94	13.37	112	40	40	10	29	5	4.12591	14.3984	4.70107	16.9522	2.45825	10.045	4.20483	2.674
2019-11-05	224	27	12	118	67	95	129	143	44	37	0	11	53	155	2	3	155	60	0	6	3	3	0	561.54	1000.35	468.09	946.57	52.28	14.18	41.17	39.6	92	44	37	5	26	11	3.62284	16.6725	5.08793	21.513	1.41297	2.836	1.58346	3.6
2019-11-06	219	31	22	106	60	118	101	133	40	46	0	5	47	159	4	4	153	59	1	6	0	0	0	559.45	832.39	409.01	730.16	69.34	12.71	81.1	89.52	84	43	34	5	35	11	3.65654	14.1083	4.86917	16.9805	2.03941	2.542	2.31714	8.13818
2019-11-07	219	17	20	124	58	106	113	142	49	28	0	6	36	172	4	1	150	62	1	5	1	0	1	486.48	890.55	380	790.65	75.82	50.97	30.66	48.93	93	42	38	11	19	9	3.2432	14.3637	4.08602	18.825	1.99526	4.63364	1.61368	5.43667
2019-11-08	177	15	11	110	41	81	96	105	51	21	0	4	44	125	3	1	130	41	3	2	1	1	0	462.19	494.84	361.54	457.41	77.2	29.7	23.45	7.73	72	29	40	9	18	3	3.55531	12.0693	5.02139	15.7728	1.93	3.3	1.30278	2.57667
2019-11-09	217	22	28	108	59	106	111	125	53	39	0	5	35	171	3	3	154	55	0	7	1	0	1	398.84	689.25	281.42	591.03	58.05	54.59	59.37	43.63	83	35	41	12	30	8	2.58987	12.5318	3.3906	16.8866	1.41585	4.54917	1.979	5.45375
2019-11-10	302	43	31	150	78	149	153	184	57	61	0	8	34	244	15	1	233	57	2	9	1	0	1	760.33	1058.13	577.47	922.89	98.02	105.79	84.84	29.45	135	41	44	9	54	7	3.26322	18.5637	4.27756	22.5095	2.22773	11.7544	1.57111	4.20714
2019-11-11	216	21	19	112	64	113	103	132	50	34	0	6	48	162	0	0	153	54	2	5	2	2	0	573.07	904.26	438.87	811.87	92.03	40.37	42.17	52.02	85	39	45	5	23	10	3.74556	16.7456	5.16318	20.8172	2.04511	8.074	1.83348	5.202
2019-11-12	239	19	19	124	77	96	143	159	54	26	0	12	53	170	2	2	164	65	0	8	2	2	0	657.53	955.93	479.55	886.61	129.35	42.22	48.63	27.1	102	49	42	10	20	6	4.00933	14.7066	4.70147	18.0941	3.07976	4.222	2.4315	4.51667
2019-11-13	241	19	18	130	74	117	124	161	57	23	0	6	48	183	0	4	186	47	0	7	1	1	0	756.76	893.91	568.44	856.18	116.15	23.79	72.17	13.94	114	39	53	4	19	4	4.0686	19.0194	4.98632	21.9533	2.19151	5.9475	3.79842	3.485
2019-11-14	214	23	27	93	71	89	125	123	46	45	0	9	34	164	5	2	159	48	0	4	3	3	0	508.66	590.71	353.46	523.3	80.45	54.45	74.75	12.96	84	34	36	9	39	5	3.19912	12.3065	4.20786	15.3912	2.23472	6.05	1.91667	2.592
2019-11-15	247	30	16	137	64	106	141	147	65	35	0	7	53	180	5	2	175	67	1	2	2	0	2	577.33	996.04	427.03	917.82	94.31	61.99	55.99	16.23	97	48	50	12	28	7	3.29903	14.8663	4.40237	19.1212	1.8862	5.16583	1.99964	2.31857
2019-11-16	216	26	22	106	62	110	106	121	57	38	0	7	52	145	7	5	167	40	1	7	1	1	0	487.69	642.54	366.33	606.72	88.58	11.59	32.78	24.23	88	27	50	4	29	9	2.9203	16.0635	4.16284	22.4711	1.7716	2.8975	1.13034	2.69222
2019-11-17	274	40	28	152	54	133	141	157	55	62	0	8	74	190	2	0	215	52	3	4	0	0	0	743.14	720.5	486.4	625.53	139.53	64.38	117.21	30.59	116	38	46	7	53	7	3.45647	13.8558	4.1931	16.4613	3.03326	9.19714	2.21151	4.37
2019-11-18	223	18	23	117	65	102	121	150	38	35	0	13	45	163	0	2	168	53	0	2	0	0	0	1000.65	889.44	844.87	864.73	111.59	11.35	44.19	13.36	105	43	34	4	29	6	5.95625	16.7819	8.04638	20.11	3.28206	2.8375	1.52379	2.22667
2019-11-19	197	17	18	93	69	93	104	128	38	31	0	8	41	145	1	2	143	46	1	7	0	0	0	648.95	663.75	560.1	575.33	47.86	58.39	40.99	30.03	90	32	31	6	22	8	4.53811	14.4293	6.22333	17.9791	1.54387	9.73167	1.86318	3.75375
2019-11-20	238	23	16	131	68	103	135	156	50	32	0	20	57	159	1	1	166	57	1	13	1	0	1	823.81	828.82	659.25	769.99	68.74	46.9	95.82	11.93	98	45	42	6	26	6	4.96271	14.5407	6.72704	17.1109	1.63667	7.81667	3.68538	1.98833
2019-11-21	196	20	20	105	51	84	112	120	47	29	0	6	58	122	8	2	142	50	1	3	0	0	0	751.84	789.27	631.42	740.88	97.56	26.01	22.86	22.38	79	37	43	4	20	9	5.29465	15.7854	7.99266	20.0238	2.26884	6.5025	1.143	2.48667
2019-11-22	226	24	17	113	72	97	129	146	47	33	0	10	51	164	1	0	162	55	1	7	1	1	0	580.21	767.76	445.54	696.49	77.42	51.51	57.25	19.76	97	40	39	8	26	7	3.58154	13.9593	4.5932	17.4123	1.98513	6.43875	2.20192	2.82286
2019-11-23	242	25	17	138	62	108	134	149	64	29	0	10	65	167	0	0	192	45	0	5	0	0	0	817.92	477.99	659.77	420.94	115.96	33.17	42.19	23.88	116	31	53	8	23	6	4.26	10.622	5.68767	13.5787	2.18792	4.14625	1.83435	3.98
2019-11-24	286	38	26	147	75	140	146	183	44	59	0	8	57	218	2	1	212	67	1	4	2	2	0	876.45	1170.4	719.61	1078.71	41.37	54.8	115.47	36.89	131	45	32	12	49	10	4.1342	17.4687	5.49321	23.9713	1.29281	4.56667	2.35653	3.689
2019-11-25	234	20	20	126	68	103	131	149	54	31	0	9	47	172	5	1	174	53	1	5	1	1	0	1081.22	829.55	963.33	787.11	87.53	22.2	30.36	20.24	103	41	48	5	23	7	6.21391	15.6519	9.35272	19.1978	1.82354	4.44	1.32	2.89143
2019-11-26	192	19	24	99	50	79	113	113	47	32	0	3	40	145	2	2	138	51	0	3	0	0	0	418.35	764.78	306.3	699.39	73.71	30.3	38.34	35.09	73	37	40	7	25	7	3.03152	14.9957	4.19589	18.9024	1.84275	4.32857	1.5336	5.01286
2019-11-27	242	30	20	123	69	116	126	140	61	41	0	11	58	165	7	1	166	72	0	3	1	1	0	656.07	1074.34	401.38	963.65	202.8	66.65	51.89	44.04	92	44	48	13	26	15	3.95223	14.9214	4.36283	21.9011	4.225	5.12692	1.99577	2.936
2019-11-28	239	22	21	115	81	106	133	162	42	35	0	6	50	178	3	2	179	50	0	10	0	0	0	810.55	748.4	690.91	680.98	63.37	37.44	56.27	29.98	119	35	34	7	26	8	4.52821	14.968	5.80597	19.4566	1.86382	5.34857	2.16423	3.7475
2019-11-29	219	22	19	109	69	97	122	142	43	34	0	15	34	163	2	5	163	44	0	11	1	1	0	502.4	486.68	404.08	447.93	55.35	21.9	42.97	16.85	101	30	38	4	24	10	3.08221	11.0609	4.00079	14.931	1.45658	5.475	1.79042	1.685
2019-11-30	226	21	22	118	65	120	106	140	50	36	0	5	45	175	0	1	180	41	0	3	2	1	1	816.9	395.46	645.68	324	98.21	48.36	73.01	23.1	111	24	39	11	30	6	4.53833	9.64537	5.81694	13.5	2.51821	4.39636	2.43367	3.85
2019-12-01	291	48	23	134	86	140	151	177	52	62	0	12	50	226	3	0	225	53	1	12	0	0	0	950.15	875.54	792.15	820.96	71.42	36.91	86.58	17.67	128	38	42	8	55	7	4.22289	16.5196	6.18867	21.6042	1.70048	4.61375	1.57418	2.52429
2019-12-02	219	20	23	105	71	109	110	145	43	31	0	10	54	150	2	3	149	61	2	7	0	0	0	628.52	899.41	494.67	825.12	68.24	57.5	65.61	16.79	91	47	32	9	26	5	4.21826	14.7444	5.43593	17.5557	2.1325	6.38889	2.52346	3.358
2019-12-03	204	26	20	106	52	102	102	129	39	36	0	8	37	155	3	1	149	47	1	7	0	0	0	758.04	899.98	652.22	818.89	46.15	17.94	59.67	63.15	91	35	33	2	25	10	5.08752	19.1485	7.16725	23.3969	1.39848	8.97	2.3868	6.315
2019-12-04	216	18	16	113	69	104	112	150	39	27	0	4	57	145	7	3	156	51	1	5	3	1	2	660.57	921.45	543.4	795.78	51.6	101.79	65.57	23.88	107	35	28	10	21	6	4.23442	18.0676	5.0785	22.7366	1.84286	10.179	3.12238	3.98
2019-12-05	233	25	20	110	78	108	125	137	56	40	0	6	71	153	1	2	162	64	1	4	2	1	1	569.16	1050.5	402.24	922.21	91.16	72.08	75.76	56.21	90	40	43	13	29	11	3.51333	16.4141	4.46933	23.0552	2.12	5.54462	2.61241	5.11
2019-12-06	222	8	15	125	74	111	111	147	57	18	0	10	52	157	1	2	159	53	0	9	1	0	1	759.43	891.58	617.17	826.43	127.58	27.9	14.68	37.25	97	40	52	5	10	8	4.77629	16.8223	6.36258	20.6608	2.45346	5.58	1.468	4.65625
2019-12-07	235	28	10	124	73	122	113	160	41	34	0	7	60	162	4	2	170	56	1	6	2	2	0	595.46	1114.1	483.27	1060.62	60.25	31.39	51.94	22.09	108	43	36	5	26	8	3.50271	19.8946	4.47472	24.6656	1.67361	6.278	1.99769	2.76125
2019-12-08	264	46	31	117	70	128	136	142	55	67	0	6	60	194	4	0	206	50	2	5	1	1	0	627.46	749.14	414.75	658.42	113.77	50.82	98.94	39.9	106	29	46	9	54	12	3.04592	14.9828	3.91274	22.7041	2.47326	5.64667	1.83222	3.325
2019-12-09	242	24	22	110	86	114	128	152	51	39	0	9	73	158	1	1	161	70	2	6	3	2	1	903.17	1396.54	782.23	1339.34	61.77	35.16	59.17	22.04	94	48	40	10	27	12	5.60975	19.9506	8.3216	27.9029	1.54425	3.516	2.19148	1.83667
2019-12-10	195	21	14	88	72	103	92	129	38	28	0	4	51	139	0	1	134	56	0	3	2	1	1	752.21	1089.98	666.16	1018.77	35.58	47.89	50.47	23.32	84	41	28	9	22	6	5.61351	19.4639	7.93048	24.848	1.27071	5.32111	2.29409	3.88667
2019-12-11	201	17	13	117	54	76	125	125	52	24	0	4	44	150	1	2	148	48	0	4	1	1	0	666.6	1014.67	538.26	946.26	107.19	42.05	21.15	26.36	87	34	45	6	16	8	4.50405	21.139	6.1869	27.8312	2.382	7.00833	1.32187	3.295
2019-12-12	236	23	28	106	79	125	111	152	42	42	0	6	59	165	6	0	175	51	0	10	0	0	0	576.1	962.57	416.18	878.97	77.02	42.27	82.9	41.33	106	37	33	8	36	6	3.292	18.8739	3.92623	23.7559	2.33394	5.28375	2.30278	6.88833
2019-12-13	198	19	12	110	57	96	102	130	45	23	0	11	49	134	0	4	141	51	0	6	0	0	0	480.36	609.35	382.99	542.25	67.85	44.01	29.52	23.09	88	38	36	7	17	6	3.40681	11.948	4.35216	14.2697	1.88472	6.28714	1.73647	3.84833
2019-12-14	222	28	10	114	70	100	122	139	51	32	0	9	45	164	3	1	163	47	2	8	2	1	1	619.82	664.38	396.99	603.82	149.57	47.49	73.26	13.07	96	33	41	9	26	5	3.80258	14.1357	4.13531	18.2976	3.64805	5.27667	2.81769	2.614
2019-12-15	278	46	32	132	68	114	164	163	53	62	0	9	60	207	0	2	211	57	1	7	2	0	2	804.61	867.48	619.21	732.97	81.01	93.67	104.39	40.84	121	33	41	12	49	12	3.81332	15.2189	5.11744	22.2112	1.97585	7.80583	2.13041	3.40333
2019-12-16	248	18	23	129	78	115	133	159	55	34	0	9	68	168	0	3	180	58	1	8	1	0	1	807.49	702.38	578.52	638.02	136.98	51.45	91.99	12.91	112	38	40	14	28	6	4.48606	12.11	5.16536	16.79	3.4245	3.675	3.28536	2.15167
2019-12-17	226	34	20	107	65	113	113	135	50	41	0	4	66	149	4	3	163	61	0	2	0	0	0	664.06	1130.69	510.41	1082.14	81.73	11.17	71.92	37.38	85	48	47	3	31	10	4.07399	18.5359	6.00482	22.5446	1.73894	3.72333	2.32	3.738
2019-12-18	238	37	14	104	83	111	127	145	49	44	0	13	47	174	1	3	170	59	0	8	1	0	1	801.61	852.14	658.63	791.16	87.47	34.8	55.51	26.18	97	39	39	10	34	10	4.71535	14.4431	6.79	20.2862	2.24282	3.48	1.63265	2.618
2019-12-19	219	22	15	114	68	106	113	142	45	32	0	9	47	162	1	0	163	53	2	1	0	0	0	486.82	826.68	393.36	791.96	61.21	18.36	32.25	16.36	99	42	37	6	27	5	2.98663	15.5977	3.97333	18.8562	1.65432	3.06	1.19444	3.272
2019-12-20	239	19	19	128	73	117	122	149	61	29	0	8	57	172	2	0	155	71	3	10	0	0	0	624.24	1313.79	498.59	1253.17	92.94	39.46	32.71	21.16	87	52	46	12	22	7	4.02735	18.5041	5.73092	24.0994	2.02043	3.28833	1.48682	3.02286
2019-12-21	235	28	25	112	70	107	128	134	62	39	0	7	49	178	1	0	177	49	1	7	1	1	0	611.39	644.79	486.23	560.61	80.74	52.18	44.42	32	100	29	46	12	31	8	3.45418	13.159	4.8623	19.3314	1.75522	4.34833	1.4329	4
2019-12-22	282	29	29	152	72	144	138	180	53	49	0	7	46	224	4	1	221	44	0	16	1	0	1	1106.97	1064.8	889.21	1007.28	105.21	24.25	112.55	33.27	133	33	45	5	43	6	5.00891	24.2	6.68579	30.5236	2.338	4.85	2.61744	5.545
2019-12-23	208	25	21	95	67	100	108	138	28	42	0	8	32	156	6	6	147	53	2	5	1	0	1	781.03	1257.75	641.63	1171.51	56.27	42.33	83.13	43.91	93	39	20	6	34	8	5.31313	23.7311	6.89925	30.0387	2.8135	7.055	2.445	5.48875
2019-12-24	231	26	18	116	71	121	110	142	52	37	0	4	44	181	1	1	162	58	0	10	1	1	0	914.88	1234.24	786.9	1126.75	82.07	69.67	45.91	37.82	95	36	42	10	25	12	5.64741	21.28	8.28316	31.2986	1.95405	6.967	1.8364	3.15167
2019-12-25	219	19	18	119	63	98	121	150	38	31	0	10	33	170	3	3	158	50	1	10	0	0	0	869.94	1394.88	742.7	1357.38	60.91	18.64	66.33	18.86	99	41	33	4	26	5	5.50595	27.8976	7.50202	33.1068	1.84576	4.66	2.55115	3.772
2019-12-26	229	23	21	105	80	111	118	147	47	35	0	7	49	167	4	2	157	57	2	12	1	1	0	846.88	1229.45	722.16	1106.99	63.87	84.84	60.85	37.62	98	37	33	11	26	9	5.39414	21.5693	7.36898	29.9186	1.93545	7.71273	2.34038	4.18
2019-12-27	215	17	17	121	60	112	103	123	66	26	0	9	39	162	3	2	164	38	0	11	2	1	1	638.49	511.79	482.67	456.48	102.79	38.5	53.03	16.81	87	25	55	10	22	3	3.89323	13.4682	5.54793	18.2592	1.86891	3.85	2.41045	5.60333
2019-12-28	239	26	21	136	56	112	127	151	50	38	0	5	27	204	3	0	188	36	1	14	0	0	0	551.02	564.52	368.14	536.59	103.29	26.15	79.59	1.78	112	28	40	6	36	2	2.93096	15.6811	3.28696	19.1639	2.58225	4.35833	2.21083	0.89
2019-12-29	275	35	34	143	63	146	129	172	36	67	0	9	43	220	2	1	209	56	0	6	4	3	1	694.69	1125.83	553.31	1000.67	55.41	93.4	85.97	31.76	126	38	26	8	57	10	3.32388	20.1041	4.39135	26.3334	2.13115	11.675	1.50825	3.176
2019-12-30	259	20	29	128	82	134	125	176	48	35	0	16	33	203	4	3	180	70	2	5	2	1	1	652.27	1100.79	502.37	1055.49	79.28	34.23	70.62	11.07	110	58	40	7	30	5	3.62372	15.7256	4.567	18.1981	1.982	4.89	2.354	2.214
2019-12-31	184	21	21	87	55	87	97	115	36	33	0	3	40	139	2	0	136	42	2	3	1	1	0	478.96	720.61	364.2	651.39	52.93	25.28	61.83	43.94	84	25	28	8	24	9	3.52176	17.1574	4.33571	26.0556	1.89036	3.16	2.57625	4.88222
2020-01-01	282	44	27	145	66	141	141	169	51	60	2	1	40	234	5	2	220	52	2	7	1	1	0	952.31	744.51	786.94	680.16	74.2	29.43	88.65	34.92	125	35	43	7	50	10	4.32868	14.3175	6.29552	19.4331	1.72558	4.20429	1.773	3.492
2020-01-02	239	25	27	120	67	113	126	155	45	39	0	13	53	171	1	1	161	67	1	9	1	1	0	699.43	1168.18	544.45	1103.09	86.16	28.43	68.82	36.66	92	54	38	5	31	8	4.34429	17.4355	5.91793	20.4276	2.26737	5.686	2.22	4.5825
2020-01-03	228	19	29	117	63	117	111	143	40	45	0	7	60	154	3	4	186	37	0	5	0	0	0	778.42	586.78	593.46	557.27	102.88	9.3	82.08	20.21	109	31	35	3	42	3	4.18505	15.8589	5.44459	17.9765	2.93943	3.1	1.95429	6.73667
2020-01-04	248	28	30	125	65	130	118	151	52	45	0	8	62	172	4	2	204	41	0	2	1	1	0	950.3	600.04	750.55	571.78	126.97	12.18	72.78	16.08	117	31	48	4	39	6	4.65833	14.6351	6.41496	18.4445	2.64521	3.045	1.86615	2.68
2020-01-05	312	37	30	172	73	146	166	197	52	61	2	8	48	250	3	3	255	52	0	4	1	0	1	739.42	928.4	539.06	884.38	88.28	29.4	109.33	14.62	154	38	45	7	54	7	2.89969	17.8538	3.50039	23.2732	1.96178	4.2	2.02463	2.08857
2020-01-06	263	21	28	136	78	131	132	162	60	40	1	10	60	192	0	1	184	62	2	13	2	1	1	624.23	981.19	458.12	886.38	101.22	44.9	64.89	46.33	107	41	50	8	27	12	3.39255	15.8256	4.2815	21.619	2.0244	5.6125	2.40333	3.86083
2020-01-07	242	25	18	133	66	112	130	165	40	35	2	3	48	183	6	2	164	67	2	9	0	0	0	774.92	1009.19	657.66	935.56	59.69	28.16	55.14	45.47	104	51	30	9	28	7	4.72512	15.0625	6.32365	18.3443	1.98967	3.12889	1.96929	6.49571
2020-01-08	243	27	25	115	76	112	131	154	40	47	2	5	70	165	2	1	186	46	0	9	2	1	1	864.24	593.88	735.17	559.26	64.4	9.66	61.54	24.96	109	35	35	4	40	7	4.64645	12.9104	6.74468	15.9789	1.84	2.415	1.5385	3.56571
2020-01-09	201	18	19	104	60	104	97	134	37	30	0	11	39	147	0	4	144	52	1	4	0	0	0	592.95	713.98	518.24	652.76	49.73	32.89	24.98	28.33	92	39	28	7	24	6	4.11771	13.7304	5.63304	16.7374	1.77607	4.69857	1.04083	4.72167
2020-01-10	226	33	17	116	60	121	105	132	50	43	1	7	42	175	1	1	172	44	0	9	1	1	0	528.18	439.37	376.97	376.08	78.86	42.83	72.35	19.23	95	31	41	8	36	4	3.07081	9.98568	3.96811	12.1316	1.92341	5.35375	2.00972	4.8075
2020-01-11	238	25	23	129	61	130	108	146	45	41	6	8	43	185	2	0	181	49	0	8	0	0	0	590.64	578.28	468.39	516.88	45.92	35.73	70.5	25.67	101	37	38	7	36	5	3.2632	11.8016	4.63752	13.9697	1.20842	5.10429	1.95833	5.134
2020-01-12	309	38	35	152	84	162	147	197	53	58	1	8	48	249	3	1	236	61	1	11	0	0	0	1033.28	993.23	813.99	916.92	111.78	36.47	104.04	39.84	141	49	45	5	49	7	4.37831	16.2825	5.77298	18.7127	2.484	7.294	2.12327	5.69143
2020-01-13	243	22	27	121	73	121	122	158	47	37	1	5	72	162	1	3	183	54	1	5	0	0	0	872.08	653.68	737.17	587.04	80.55	24.1	53.08	42.54	119	36	39	5	24	13	4.76546	12.1052	6.19471	16.3067	2.06538	4.82	2.21167	3.27231
2020-01-14	236	22	27	124	63	121	115	142	51	43	0	2	51	182	0	1	170	59	1	6	0	0	0	745.62	844.05	523.07	769.01	158.73	42.33	63.82	32.71	90	45	44	7	36	7	4.386	14.3059	5.81189	17.0891	3.6075	6.04714	1.77278	4.67286
2020-01-15	225	29	14	126	56	110	115	135	54	35	1	9	44	168	3	1	177	39	0	8	1	0	1	809.82	493.85	650.31	438.89	106.69	20.22	52.82	18.29	99	27	47	7	31	4	4.57525	12.6628	6.56879	16.2552	2.27	2.88857	1.70387	4.5725
2020-01-16	208	23	17	100	68	109	99	138	34	34	2	9	48	147	1	3	142	63	0	3	0	0	0	496.26	871.02	366.93	806.72	64.99	40.12	62.86	22.65	82	53	29	5	30	4	3.49479	13.8257	4.47476	15.2211	2.24103	8.024	2.09533	5.6625
2020-01-17	228	34	20	98	76	108	120	146	34	48	0	10	61	156	0	1	152	71	0	4	1	0	1	578.58	904.06	432.03	810.34	49.18	31.11	97.37	62.61	88	53	25	9	39	9	3.80645	12.7332	4.90943	15.2894	1.9672	3.45667	2.49667	6.95667
2020-01-18	211	21	28	105	57	98	113	126	47	37	1	9	28	168	6	0	155	48	0	7	1	1	0	616.27	602.94	506.67	526.01	63.74	47.13	44.94	29.8	87	31	36	11	31	6	3.97594	12.5612	5.82379	16.9681	1.77056	4.28455	1.44968	4.96667
2020-01-19	340	48	31	175	86	161	179	204	72	61	3	8	75	255	2	0	275	58	3	3	1	1	0	808.89	799.96	552.5	737.97	118.21	57.08	134.26	4.91	151	48	62	8	59	2	2.94142	13.7924	3.65894	15.3744	1.90661	7.135	2.27559	2.455
2020-01-20	245	19	18	138	70	120	125	164	50	28	3	9	44	187	1	4	175	56	0	13	1	0	1	638.85	800.95	504.52	707.06	79.84	59.43	52.92	6.19	109	42	39	10	25	3	3.65057	14.3027	4.62862	16.8348	2.04718	5.943	2.1168	2.06333
2020-01-21	233	16	16	139	62	115	118	162	44	24	3	3	47	171	7	5	174	50	0	9	0	0	0	620.26	557.36	496.54	509.83	69.59	38.66	51.13	8.87	114	39	36	8	21	3	3.56471	11.1472	4.35561	13.0726	1.93306	4.8325	2.43476	2.95667
2020-01-22	235	14	22	132	67	116	119	156	47	31	1	8	55	168	1	3	164	59	0	11	1	1	0	556.87	486.49	450.94	380.61	53.88	74.73	50.15	31.15	110	36	31	15	22	8	3.39555	8.24559	4.09945	10.5725	1.73806	4.982	2.27955	3.89375
2020-01-23	274	31	29	141	73	141	133	178	42	51	3	10	42	211	10	1	196	67	0	8	3	0	3	621.85	559.46	492.09	498.3	50.77	19.7	74.8	41.46	116	51	36	6	41	10	3.1727	8.35015	4.24216	9.77059	1.41028	3.28333	1.82439	4.146
2020-01-24	311	39	36	175	61	155	156	195	40	68	8	8	29	273	1	0	266	35	1	7	2	2	0	634.37	322.41	443.6	317.56	67.89	0	91.36	4.85	154	33	38	0	66	2	2.38485	9.21171	2.88052	9.62303	1.78658	#DIV/0!	1.38424	2.425
2020-01-25	433	65	68	224	76	213	220	270	40	117	6	14	47	367	2	3	378	48	1	4	2	0	2	883.34	428.85	648.95	387.39	36.28	39.21	191.08	2.25	226	41	32	5	114	2	2.33688	8.93438	2.87146	9.44854	1.13375	7.842	1.67614	1.125
2020-01-26	483	55	66	269	93	232	251	312	47	114	10	8	58	390	22	5	409	57	0	16	1	1	0	1115.59	458.58	836.41	410.73	79.76	38.36	177.86	9.49	253	45	37	8	109	4	2.7276	8.04526	3.30597	9.12733	2.15568	4.795	1.63174	2.3725
2020-01-27	462	71	67	252	72	236	226	284	52	118	8	9	50	374	27	2	395	58	0	8	1	0	1	991.87	955.08	709.68	899.59	67.28	9.37	180.8	46.12	233	45	48	3	106	10	2.51106	16.4669	3.04584	19.9909	1.40167	3.12333	1.70566	4.612
2020-01-28	308	33	36	161	78	157	151	200	40	61	7	9	51	230	16	2	248	51	0	5	4	3	1	481.94	686.17	338.89	610.79	46.12	38.6	90.19	36.78	155	37	32	7	54	7	1.94331	13.4543	2.18639	16.5078	1.44125	5.51429	1.67019	5.25429
2020-01-29	301	31	26	180	64	148	153	203	39	54	5	12	35	239	9	6	234	56	1	8	2	1	1	701.9	673.36	569.95	609.29	51.39	28.48	73.69	35.59	155	39	30	8	44	9	2.99957	12.0243	3.6771	15.6228	1.713	3.56	1.67477	3.95444
2020-01-30	255	22	22	133	78	116	139	175	40	39	1	13	53	184	5	0	177	66	1	9	2	1	1	753.57	1086.51	597.62	1025.47	89.25	30.83	66.7	28.43	113	51	33	6	31	8	4.25746	16.4623	5.28867	20.1073	2.70455	5.13833	2.15161	3.55375
2020-01-31	224	15	20	119	70	114	110	160	32	31	1	6	29	180	8	1	153	62	3	6	0	0	0	441.79	647.76	347.52	596.79	56.03	25.96	37.02	25.01	102	49	27	5	23	8	2.88752	10.4477	3.40706	12.1794	2.07519	5.192	1.60957	3.12625
2020-02-01	236	24	22	138	52	128	108	163	35	38	0	8	36	185	5	2	184	40	0	9	3	0	3	579.64	521.38	451.16	496.69	80.83	6.75	47.65	17.94	118	34	32	2	34	4	3.15022	13.0345	3.82339	14.6085	2.52594	3.375	1.40147	4.485
2020-02-02	247	31	23	130	63	127	120	168	31	47	1	7	38	195	5	2	200	40	0	6	1	1	0	500.93	598.72	366.69	569.48	73.2	19.81	59.44	9.43	131	32	26	5	42	3	2.50465	14.968	2.79916	17.7963	2.81538	3.962	1.41524	3.14333
2020-02-03	245	20	17	134	74	112	133	171	42	32	0	13	41	183	6	2	164	67	1	13	0	0	0	407.14	1088.04	318.05	1020.54	48.9	54.61	40.19	12.89	107	50	34	8	23	9	2.48256	16.2394	2.97243	20.4108	1.43824	6.82625	1.74739	1.43222
2020-02-04	200	17	16	107	60	92	108	137	35	28	0	11	41	146	2	0	134	57	2	7	0	0	0	684.45	1255.56	608.86	1180.6	49.27	35.48	26.32	39.48	88	41	27	8	19	8	5.10784	22.0274	6.91886	28.7951	1.82481	4.435	1.38526	4.935
2020-02-05	208	8	16	123	61	79	129	157	26	23	2	10	35	155	7	1	151	46	0	11	0	0	0	793.45	966.58	719	951.36	30.88	9.05	38.72	6.17	106	40	23	3	20	3	5.25464	21.0126	6.78302	23.784	1.34261	3.01667	1.936	2.05667
2020-02-06	183	13	13	102	55	82	101	128	32	22	1	8	45	128	2	0	123	48	1	7	4	3	1	567.02	913.09	431.89	893.21	82.72	15.53	50.59	4.35	76	41	27	4	19	3	4.60992	19.0227	5.68276	21.7856	3.0637	3.8825	2.66263	1.45
2020-02-07	203	15	15	108	65	95	108	143	38	22	0	8	43	146	6	0	139	58	1	5	0	0	0	701.48	1015.37	606.55	970.42	62.2	16.9	32.73	28.05	91	46	33	5	15	7	5.04662	17.5064	6.66538	21.0961	1.88485	3.38	2.182	4.00714
2020-02-08	179	12	11	93	63	88	91	127	32	17	3	6	34	136	1	2	139	27	2	10	1	0	1	399.04	802.92	324.62	780.22	52.51	20.37	18.94	2.33	93	22	27	4	16	1	2.87079	29.7378	3.49054	35.4645	1.94481	5.0925	1.18375	2.33
2020-02-09	247	20	24	138	65	99	148	166	47	31	3	9	37	190	10	1	192	47	1	4	3	2	1	743.81	776.79	598.38	695.8	105.26	60.8	37.95	17.54	129	30	35	11	26	5	3.87401	16.5274	4.6386	23.1933	3.00743	5.52727	1.45962	3.508
2020-02-10	208	8	19	106	75	95	113	161	27	18	2	11	39	149	8	1	142	55	0	7	4	3	1	710.5	1456.12	652.8	1405.82	31.51	44.62	23.98	5.68	107	45	18	7	15	3	5.00352	26.4749	6.10093	31.2404	1.75056	6.37429	1.59867	1.89333
2020-02-11	193	14	21	113	45	95	98	120	44	29	0	2	51	136	3	1	152	33	2	5	1	0	1	518.46	413.49	397.94	375.04	60.43	23.57	60.09	14.88	94	22	34	7	24	4	3.41092	12.53	4.2334	17.0473	1.77735	3.36714	2.50375	3.72
2020-02-12	195	9	11	112	63	99	96	139	37	17	2	11	41	139	3	1	141	49	0	4	1	1	0	578.71	884.81	467.96	843.68	74.83	36.05	34.17	5.08	94	41	30	6	15	2	4.10433	18.0573	4.9783	20.5776	2.49433	6.00833	2.278	2.54
2020-02-13	176	6	18	94	58	84	92	116	41	18	1	7	36	130	2	1	129	37	1	8	1	1	0	509.71	476.01	404.53	462.67	67.14	7.6	35.66	5.74	75	32	38	2	15	3	3.95124	12.8651	5.39373	14.4584	1.76684	3.8	2.37733	1.91333
2020-02-14	184	12	17	99	56	85	99	130	32	22	0	8	52	121	3	0	134	43	1	3	3	2	1	449.79	504.26	387.15	453.66	32.64	26.39	30	24.21	91	32	26	6	17	5	3.35664	11.727	4.2544	14.1769	1.25538	4.39833	1.76471	4.842
2020-02-15	223	23	19	116	65	107	116	145	47	31	0	10	34	173	6	0	175	41	0	5	2	1	1	754.89	580.38	638.31	559.67	59.89	9.52	56.69	11.19	105	34	43	3	27	4	4.31366	14.1556	6.07914	16.4609	1.39279	3.17333	2.09963	2.7975
2020-02-16	235	17	19	143	56	116	119	154	51	29	1	8	36	185	6	0	178	45	1	11	0	0	0	630.54	547.73	550.08	507.89	53.25	30.03	26.58	9.81	113	35	39	7	25	3	3.54236	12.1718	4.86796	14.5111	1.36538	4.29	1.0632	3.27
2020-02-17	208	13	13	126	56	94	114	142	44	22	0	5	35	164	2	2	162	44	1	1	0	0	0	611.24	490.96	507.59	465.48	80.65	19.8	23	5.68	106	35	37	6	19	3	3.77309	11.1582	4.78858	13.2994	2.17973	3.3	1.21053	1.89333
2020-02-18	185	11	7	107	60	91	94	141	28	15	1	10	26	140	8	1	133	40	1	10	1	0	1	552.52	719.93	501.8	656.65	34.07	52.62	15.65	10.66	95	34	24	4	13	2	4.15429	17.9982	5.28211	19.3132	1.41958	13.155	1.20385	5.33
2020-02-19	185	12	10	115	48	82	103	137	29	18	1	12	29	139	1	4	131	42	0	8	4	3	1	397.6	653.08	295.48	627.51	62.99	15.1	25.08	10.47	91	34	25	4	14	4	3.03511	15.5495	3.24703	18.4562	2.5196	3.775	1.79143	2.6175
2020-02-20	215	13	19	121	62	94	121	148	40	26	1	10	34	166	3	2	153	48	1	12	1	0	1	551.73	623.43	393.54	566.97	69.25	48.21	87.56	8.25	98	37	32	7	22	4	3.60608	12.9881	4.01571	15.3235	2.16406	6.88714	3.98	2.0625
2020-02-21	206	8	11	124	63	110	96	149	41	15	1	11	28	146	19	2	145	53	0	8	0	0	0	493.96	581.48	406.44	528.07	61.5	41.71	24.99	11.7	100	41	32	9	12	3	3.40662	10.9713	4.0644	12.8798	1.92188	4.63444	2.0825	3.9
2020-02-22	201	19	9	133	40	90	111	135	45	19	2	5	33	156	7	0	153	39	2	7	0	0	0	522.58	293.03	434.71	261.56	66.85	19.65	17.79	11.82	101	27	37	6	13	6	3.41556	7.51359	4.30406	9.68741	1.80676	3.275	1.36846	1.97
2020-02-23	201	16	20	108	57	103	98	135	33	31	2	5	40	146	8	2	157	33	2	8	1	0	1	484.86	349.21	383.28	311.35	46.87	18.27	52.37	19.59	104	21	25	7	26	5	3.08828	10.5821	3.68538	14.8262	1.8748	2.61	2.01423	3.918
2020-02-24	191	11	8	100	72	93	98	139	33	18	1	6	45	128	11	1	129	52	1	6	3	2	1	500.15	655.06	416.32	604.26	54.26	49.05	28.1	1.75	87	42	24	9	17	1	3.87713	12.5973	4.78529	14.3871	2.26083	5.45	1.65294	1.75
2020-02-25	203	11	18	114	60	89	114	146	36	19	2	11	40	145	4	3	131	60	2	9	1	1	0	439.92	1077.79	363.16	1043.97	53.47	31.97	21.32	1.85	85	51	26	8	18	1	3.35817	17.9632	4.27247	20.47	2.05654	3.99625	1.18444	1.85
2020-02-26	173	5	7	106	55	80	93	123	37	9	4	12	35	124	1	1	105	54	0	10	4	3	1	334.07	572.78	265.62	472.16	54	74.99	9.77	25.63	70	39	26	11	5	4	3.18162	10.607	3.79457	12.1067	2.07692	6.81727	1.954	6.4075
2020-02-27	173	10	16	96	51	94	79	118	37	18	0	4	27	139	1	2	120	46	1	6	0	0	0	365.2	504.76	262.88	478.94	74.52	12.2	27.8	13.62	75	38	31	4	14	4	3.04333	10.973	3.50507	12.6037	2.40387	3.05	1.98571	3.405
2020-02-28	184	12	8	109	55	85	99	125	41	15	3	4	39	141	0	0	137	44	0	3	0	0	0	378.61	510.24	293.91	482.77	46.88	25.57	35.93	0	87	36	33	7	15	0	2.76358	11.5964	3.37828	13.4103	1.42061	3.65286	2.39533	#DIV/0!
2020-02-29	184	11	15	100	58	94	90	115	48	17	4	11	36	127	9	1	124	52	1	7	0	0	0	378.14	888.02	276.02	820.28	79.92	55.72	19.38	10.55	73	36	34	13	14	2	3.04952	17.0773	3.7811	22.7856	2.35059	4.28615	1.38429	5.275
2020-03-01	202	17	15	127	43	96	106	126	48	26	2	4	41	144	9	4	165	31	0	5	1	1	0	485.03	489.28	347.38	467.76	98.61	16.3	35.87	5.22	98	24	42	4	23	3	2.93958	15.7832	3.54469	19.49	2.34786	4.075	1.55957	1.74
2020-03-02	186	12	18	115	41	84	102	125	34	25	2	4	38	141	1	2	128	46	1	11	0	0	0	447.24	752.31	345.93	708.16	62	29.85	37.73	14.3	80	35	27	5	19	6	3.49406	16.3546	4.32412	20.2331	2.2963	5.97	1.98579	2.38333
2020-03-03	169	13	16	101	39	83	86	105	40	23	1	2	32	129	4	2	129	34	2	4	0	0	0	541.24	393.23	411.36	362.33	84.06	19.18	44.45	11.72	75	24	36	4	17	6	4.19566	11.5656	5.4848	15.0971	2.335	4.795	2.61471	1.95333
2020-03-04	164	9	10	95	50	79	85	118	31	15	0	5	41	113	4	1	108	47	1	7	1	0	1	514.83	573.22	405.44	538.82	84.4	22.54	24.99	11.86	73	37	24	6	11	4	4.76694	12.1962	5.55397	14.5627	3.51667	3.75667	2.27182	2.965
2020-03-05	142	13	8	83	38	62	80	84	37	17	4	2	24	108	7	1	91	49	1	1	0	0	0	327.62	722.57	226.57	646.93	72.26	32.75	25.2	42.89	44	39	32	4	11	6	3.60022	14.7463	5.14932	16.5879	2.25813	8.1875	2.29091	7.14833
2020-03-06	189	12	11	115	51	99	90	142	35	12	0	11	22	153	3	0	125	56	0	7	1	1	0	720.51	1128.52	617.32	1102.08	67.93	20.99	35.26	5.45	88	48	27	6	10	2	5.76408	20.1521	7.015	22.96	2.51593	3.49833	3.526	2.725
2020-03-07	155	11	6	91	47	74	81	110	30	13	2	4	32	115	2	2	109	40	2	3	1	0	1	394.82	681.44	325.91	621.55	57.97	26.69	9.49	8.6	73	32	25	5	10	2	3.6222	17.036	4.46452	19.4234	2.3188	5.338	0.949	4.3
2020-03-08	196	17	13	119	47	84	112	130	36	25	5	5	44	140	7	0	142	43	1	8	2	2	0	481.98	769.15	396.21	735.6	44.12	26.83	36.66	6.72	87	34	30	6	20	3	3.39423	17.8872	4.55414	21.6353	1.47067	4.47167	1.833	2.24
2020-03-09	179	9	8	117	45	93	86	118	48	12	1	6	37	132	3	1	133	33	0	11	2	0	2	557.62	465.08	460.56	427.37	70.13	33.16	14.13	4.55	81	25	40	7	11	1	4.19263	14.0933	5.68593	17.0948	1.75325	4.73714	1.28455	4.55
2020-03-10	152	11	11	95	35	80	72	103	33	13	3	5	9	133	4	1	109	36	1	5	1	0	1	356.1	661.05	288.03	600.67	45.94	36.55	19.43	23.83	71	27	28	3	7	6	3.26697	18.3625	4.05676	22.247	1.64071	12.1833	2.77571	3.97167
2020-03-11	173	10	12	98	53	82	91	120	37	14	2	13	36	122	1	1	118	50	1	2	2	2	0	391.99	507.45	268.11	470.95	76.35	16.37	24.43	20.13	78	39	30	5	8	6	3.32195	10.149	3.43731	12.0756	2.545	3.274	3.05375	3.355
2020-03-12	177	10	9	91	67	99	78	123	39	15	0	9	37	125	6	0	126	44	1	5	1	0	1	419.09	524	329.64	483.75	68.07	18.28	21.38	21.97	80	37	33	5	13	2	3.32611	11.9091	4.1205	13.0743	2.06273	3.656	1.64462	10.985
2020-03-13	137	13	7	80	37	67	70	91	26	19	1	5	24	106	0	2	92	36	0	8	1	1	0	322.15	323.23	228.89	302.69	64.14	12.13	24.94	8.41	54	30	22	2	15	4	3.50163	8.97861	4.2387	10.0897	2.91545	6.065	1.66267	2.1025
2020-03-14	166	8	6	98	54	71	95	117	38	9	2	8	37	118	2	1	126	33	0	6	1	0	1	410.23	278.94	333.55	244.89	55.64	31.87	18.29	2.18	86	24	30	8	8	1	3.25579	8.45273	3.87849	10.2037	1.85467	3.98375	2.28625	2.18
2020-03-15	206	18	7	127	54	96	110	144	44	15	3	7	16	179	3	1	151	45	2	6	2	2	0	428.88	544.73	339.37	513.7	64.23	18.63	22.08	12.4	99	37	36	6	13	2	2.84026	12.1051	3.42798	13.8838	1.78417	3.105	1.69846	6.2
2020-03-16	175	12	11	101	51	81	94	123	34	18	0	8	31	127	7	2	117	49	2	5	2	0	2	489.23	710.27	430.31	672.02	33.36	17.63	25.56	20.62	74	40	29	5	14	4	4.18145	14.4953	5.815	16.8005	1.15034	3.526	1.82571	5.155
2020-03-17	161	13	8	95	45	73	88	116	30	15	0	9	33	105	7	7	113	40	1	3	4	0	4	456.62	437.36	389.57	409.06	47.19	18.28	19.86	10.02	78	33	24	3	11	4	4.04088	10.934	4.99449	12.3958	1.96625	6.09333	1.80545	2.505
2020-03-18	149	4	9	93	43	58	91	109	29	11	0	5	27	113	2	2	109	36	0	3	1	0	1	334.23	475.23	277.51	465.25	35.25	8.91	21.47	1.07	73	32	26	3	10	1	3.06633	13.2008	3.80151	14.5391	1.35577	2.97	2.147	1.07
2020-03-19	154	6	9	87	52	76	78	115	28	9	2	7	32	112	1	2	92	52	1	6	3	2	1	279.68	736.16	233.91	673.91	34.3	58.84	10.15	1.98	66	41	18	9	7	1	3.04	14.1569	3.54409	16.4368	1.90556	6.53778	1.45	1.98
2020-03-20	167	13	6	97	51	83	84	116	33	15	3	4	31	125	4	3	119	41	2	3	2	1	1	387	469.02	285.05	443.93	81.44	14.98	17.81	10.11	76	34	29	3	11	4	3.2521	11.4395	3.75066	13.0568	2.80828	4.99333	1.61909	2.5275
2020-03-21	157	16	12	93	36	74	83	98	40	17	2	2	23	130	1	1	113	36	0	7	1	0	1	322.29	353.4	228.55	310.56	60.33	13.97	32.78	9.95	63	27	35	5	14	3	2.85212	9.81667	3.62778	11.5022	1.72371	2.794	2.34143	3.31667
2020-03-22	190	14	20	109	47	111	79	126	38	23	3	7	29	148	5	1	139	46	0	5	0	0	0	361.85	602.57	278.22	552.73	47.13	31.68	33.71	18.16	82	39	34	4	20	3	2.60324	13.0993	3.39293	14.1726	1.38618	7.92	1.6855	6.05333
2020-03-23	154	10	13	85	46	69	85	113	21	19	1	4	37	110	3	0	107	42	0	4	1	0	1	301.08	483.56	237	454.58	41.22	16.18	21.66	12.8	74	36	19	2	13	4	2.81383	11.5133	3.2027	12.6272	2.16947	8.09	1.66615	3.2
2020-03-24	178	6	10	106	56	103	75	129	40	8	1	14	39	118	2	5	119	55	0	3	1	1	0	348.04	754.71	291.61	731.99	48.49	20.22	6.72	2.5	78	47	33	7	7	1	2.92471	13.722	3.73859	15.5743	1.46939	2.88857	0.96	2.5
2020-03-25	157	8	10	103	36	76	81	117	25	13	2	4	24	126	2	1	108	44	2	2	1	1	0	328.07	542.24	273.83	509.52	35.03	14.29	15.26	18.43	75	38	21	3	10	3	3.03769	12.3236	3.65107	13.4084	1.6681	4.76333	1.526	6.14333
2020-03-26	161	6	10	100	45	66	95	104	45	12	0	3	29	120	2	7	105	51	0	5	0	0	0	291.4	550.86	206.7	508.61	72.59	26.3	12.11	15.95	60	40	36	8	9	3	2.77524	10.8012	3.445	12.7152	2.01639	3.2875	1.34556	5.31667
2020-03-27	169	15	12	86	56	65	104	116	35	17	1	7	30	124	4	4	115	48	1	5	0	0	0	338.82	419.68	250.58	383.52	76.64	17.39	9.87	18.77	75	37	28	5	11	6	2.94626	8.74333	3.34107	10.3654	2.73714	3.478	0.897273	3.12833
2020-03-28	161	16	11	90	44	80	81	99	43	19	0	5	40	113	3	0	121	36	0	2	2	1	1	314.46	530.6	234.88	504.32	52.96	23.5	26.62	2.78	69	27	35	8	17	1	2.59884	14.7389	3.40406	18.6785	1.51314	2.9375	1.56588	2.78
2020-03-29	188	17	17	108	46	90	98	114	48	25	1	8	28	142	8	2	144	38	0	4	2	0	2	377.78	462.63	277.16	422.32	56.99	32.72	42.43	7.59	84	27	38	8	21	3	2.62347	12.1745	3.29952	15.6415	1.49974	4.09	2.02048	2.53
2020-03-30	169	12	12	93	52	59	110	112	41	14	2	4	40	122	3	0	108	53	0	8	0	0	0	1012.92	495.35	224.68	459.12	776.16	24.98	9	11.25	62	43	34	6	10	4	9.37889	9.34623	3.62387	10.6772	22.8282	4.16333	0.9	2.8125
2020-03-31	144	12	6	75	51	64	80	92	39	13	0	9	45	88	2	0	96	42	1	4	1	1	0	302.23	436.2	250.36	384.09	41.53	49.04	10.34	3.07	57	32	27	9	12	1	3.14823	10.3857	4.39228	12.0028	1.53815	5.44889	0.861667	3.07
2020-04-01	141	6	11	73	51	74	67	102	27	10	2	4	25	111	0	1	103	37	0	1	0	0	0	341.57	352.88	290.11	343.4	35.22	8.5	14.26	0.98	67	34	25	2	9	1	3.31621	9.5373	4.33	10.1	1.4088	4.25	1.58444	0.98
2020-04-02	162	12	8	91	51	83	79	112	33	17	0	7	19	128	3	5	115	40	1	4	2	2	0	481.07	303.04	388.87	280.04	77.28	20.6	14.92	2.4	74	32	26	6	15	2	4.18322	7.576	5.255	8.75125	2.97231	3.43333	0.994667	1.2
2020-04-03	173	15	8	112	38	83	90	116	35	17	5	2	35	135	1	0	131	34	1	7	0	0	0	439.31	255.56	357.65	214.82	59.47	16.49	18	19.92	84	25	31	4	12	4	3.35351	7.51647	4.25774	8.5928	1.91839	4.1225	1.5	4.98
2020-04-04	168	15	6	95	52	86	82	113	33	19	3	5	36	124	3	0	119	46	1	1	1	0	1	468.85	422.25	404.24	364.4	44.68	36.1	16.85	21.75	74	36	27	6	15	4	3.93992	9.17935	5.4627	10.1222	1.65481	6.01667	1.12333	5.4375
2020-04-05	170	22	15	96	37	81	89	103	34	33	0	4	31	130	5	0	123	35	1	10	1	1	0	331.4	382.33	252.6	350.77	38	13.75	40.8	17.81	70	24	27	4	26	7	2.69431	10.9237	3.60857	14.6154	1.40741	3.4375	1.56923	2.54429
2020-04-06	161	6	11	98	46	78	83	112	38	11	0	7	27	126	0	1	112	40	1	8	0	0	0	507.33	407.03	410.54	388.5	78.04	18.53	18.75	0	69	36	33	4	10	0	4.52973	10.1757	5.94986	10.7917	2.36485	4.6325	1.875	#DIV/0!
2020-04-07	136	12	7	87	30	59	77	89	31	14	2	5	19	105	5	2	106	24	1	4	1	0	1	270.81	162.5	178.77	153.42	63.34	8.26	26.32	0	63	21	28	2	14	0	2.55481	6.77083	2.83762	7.30571	2.26214	4.13	1.88	#DIV/0!
2020-04-08	154	15	12	91	36	76	78	95	39	20	0	6	28	119	0	1	96	49	1	6	2	1	1	374.72	434.98	271.41	399.7	71.48	27.78	31.83	7.5	50	38	31	6	15	5	3.90333	8.87714	5.4282	10.5184	2.30581	4.63	2.122	1.5
2020-04-09	144	13	12	84	35	65	79	86	40	18	0	5	20	118	1	0	100	38	0	4	2	1	1	261.35	307.38	168.45	265.5	62.9	33.17	30	8.71	52	28	33	7	15	3	2.6135	8.08895	3.23942	9.48214	1.90606	4.73857	2	2.90333
2020-04-10	179	6	10	107	56	77	102	126	41	11	1	10	36	126	5	2	121	48	0	7	3	0	3	397.38	409.21	328.3	383.92	47.93	19.9	17.63	5.39	78	40	33	6	9	2	3.28413	8.52521	4.20897	9.598	1.45242	3.31667	1.95889	2.695
2020-04-11	149	6	8	96	39	62	87	98	44	6	1	6	28	114	1	0	108	34	0	6	1	1	0	371.97	300.52	271.33	262.14	96.32	36.16	3.25	2.22	69	23	33	10	5	1	3.44417	8.83882	3.93232	11.3974	2.91879	3.616	0.65	2.22
2020-04-12	173	14	22	100	37	78	95	102	42	25	4	7	32	126	7	1	121	46	0	5	1	1	0	292.98	448.14	180.3	367.54	64.39	49.24	44	29.84	67	30	33	8	18	7	2.42132	9.74217	2.69104	12.2513	1.95121	6.155	2.44444	4.26286
2020-04-13	197	9	12	126	50	97	100	124	61	11	1	4	37	152	1	3	149	41	1	5	1	0	1	495.32	312.87	371.77	269.93	104.59	40.73	18.34	2.21	91	28	48	11	9	2	3.3243	7.63098	4.08538	9.64036	2.17896	3.70273	2.03778	1.105
2020-04-14	160	10	14	73	63	66	94	115	26	18	1	7	29	118	4	2	106	49	0	5	0	0	0	397.99	475.08	333.82	446.35	31.04	14.21	32.61	14.52	70	40	22	4	13	5	3.75462	9.69551	4.76886	11.1587	1.41091	3.5525	2.50846	2.904
2020-04-15	161	16	13	85	47	76	85	100	42	19	0	7	25	126	2	1	117	39	1	2	2	2	0	403.91	486.64	321.25	461.55	55.38	20.09	27.28	5	65	31	36	5	16	3	3.45222	12.4779	4.94231	14.8887	1.53833	4.018	1.705	1.66667
2020-04-16	153	5	13	83	52	69	84	115	27	10	1	4	30	114	3	2	95	52	0	6	0	0	0	338.79	558.46	281.95	517.78	43.97	27.95	11.4	12.73	66	43	20	7	8	2	3.56621	10.7396	4.27197	12.0414	2.1985	3.99286	1.425	6.365
2020-04-17	174	10	16	95	53	86	88	120	38	16	0	5	30	134	3	2	122	48	0	4	0	0	0	370.35	552.37	290.06	512.55	53.09	17.94	27.2	21.88	76	42	34	3	12	3	3.03566	11.5077	3.81658	12.2036	1.56147	5.98	2.26667	7.29333
2020-04-18	162	6	13	97	46	76	86	118	27	17	0	8	22	125	5	2	112	41	1	8	0	0	0	601.03	450.74	530.29	402.77	34.89	29.74	35.85	18.23	78	32	19	7	15	2	5.36634	10.9937	6.79859	12.5866	1.83632	4.24857	2.39	9.115
2020-04-19	185	17	14	104	50	92	93	126	34	24	1	5	16	159	5	0	147	33	0	3	2	1	1	445.9	410.4	371.38	378.44	41.62	15.55	32.9	14.46	99	23	29	4	19	5	3.03333	12.4364	3.75131	16.4539	1.43517	3.8875	1.73158	2.892
2020-04-20	217	16	12	121	68	87	130	151	44	21	1	5	46	158	5	3	160	45	0	11	1	1	0	507.44	515.87	384.34	469.79	80.05	34.31	41.58	11.77	107	33	34	9	18	3	3.1715	11.4638	3.59196	14.2361	2.35441	3.81222	2.31	3.92333
2020-04-21	152	3	8	95	46	79	73	110	32	7	3	14	38	91	8	1	105	42	0	3	2	0	2	362.29	381.58	286.39	342.08	62.44	35.96	10.8	2.22	75	31	22	9	6	1	3.45038	9.08524	3.81853	11.0348	2.83818	3.99556	1.8	2.22
2020-04-22	172	6	11	99	56	92	80	134	27	11	0	5	32	114	17	4	123	45	0	3	1	1	0	417.94	493.29	330.03	482.11	69.37	8.08	18.54	3.1	89	41	25	2	9	2	3.39789	10.962	3.7082	11.7588	2.7748	4.04	2.06	1.55
2020-04-23	167	4	12	98	53	79	88	127	29	11	0	5	27	122	12	1	124	41	0	1	1	0	1	333.99	474.6	284.82	450.69	38.01	21.79	11.16	2.12	88	37	26	3	10	1	2.69347	11.5756	3.23659	12.1808	1.46192	7.26333	1.116	2.12
2020-04-24	163	8	8	90	57	79	84	109	41	12	1	4	35	118	5	1	128	33	0	2	0	0	0	359.66	379.62	288.88	338.87	58.76	27.33	11.1	13.42	85	23	35	5	7	5	2.80984	11.5036	3.39859	14.7335	1.67886	5.466	1.58571	2.684
2020-04-25	180	11	12	107	50	89	91	127	38	14	1	3	27	140	7	3	137	38	1	4	0	0	0	463.95	387.35	407.1	349.69	44.6	18.76	11.13	18.9	93	31	32	4	11	3	3.3865	10.1934	4.37742	11.2803	1.39375	4.69	1.01182	6.3
2020-04-26	215	15	22	120	58	104	111	143	43	28	1	8	44	159	2	2	156	51	0	8	0	0	0	487.12	558.02	379.84	522.21	71.93	20.03	34.22	15.78	97	38	37	6	21	7	3.12256	10.9416	3.91588	13.7424	1.94405	3.33833	1.62952	2.25429
2020-04-27	190	19	12	101	58	91	99	122	43	24	1	4	39	144	2	1	118	64	1	6	1	0	1	378.27	638.81	274.62	590.5	52.15	37.43	50.58	10.88	65	49	32	11	20	4	3.20568	9.98141	4.22492	12.051	1.62969	3.40273	2.529	2.72
2020-04-28	181	10	9	106	56	64	117	133	36	11	1	8	45	125	1	2	113	57	0	10	1	0	1	490.39	666.66	435.84	647.53	43.98	9.72	9.67	9.41	74	49	31	4	7	4	4.33973	11.6958	5.88973	13.2149	1.41871	2.43	1.38143	2.3525
2020-04-29	143	14	4	79	46	75	68	98	30	15	0	6	24	113	0	0	88	52	1	2	0	0	0	323.33	405.53	256.36	358.44	45.76	26.09	21.21	21	58	37	24	6	6	9	3.6742	7.79865	4.42	9.68757	1.90667	4.34833	3.535	2.33333
2020-04-30	161	13	8	78	62	82	79	113	33	15	0	6	37	117	1	0	107	51	0	3	0	0	0	331.56	521.16	257.93	468.22	47.19	36.31	26.44	16.63	70	41	23	9	14	1	3.09869	10.2188	3.68471	11.42	2.05174	4.03444	1.88857	16.63
2020-05-01	185	9	12	98	66	88	97	131	37	14	3	8	39	133	1	4	120	60	1	3	1	0	1	502.14	550.46	398.64	515.32	64.15	28.43	19.36	6.71	78	49	28	8	11	3	4.1845	9.17433	5.11077	10.5167	2.29107	3.55375	1.76	2.23667
2020-05-02	183	14	8	105	56	92	91	119	49	13	2	2	44	134	3	0	140	39	0	4	0	0	0	576.02	315.02	483	271.28	73.6	33.72	17.7	10.02	90	25	40	9	8	5	4.11443	8.07744	5.36667	10.8512	1.84	3.74667	2.2125	2.004
2020-05-03	208	8	19	126	55	87	121	135	50	20	3	8	31	168	1	0	147	56	0	4	1	0	1	488.81	756.42	380.64	715.38	63.99	35.55	18.61	5.49	88	45	39	8	17	3	3.32524	13.5075	4.32545	15.8973	1.64077	4.44375	1.09471	1.83
2020-05-04	186	12	6	104	64	93	93	130	40	14	2	3	42	133	8	0	122	57	0	7	0	0	0	546.34	702.2	468.94	634.97	35.65	48.46	25.14	18.77	82	43	29	9	9	5	4.4782	12.3193	5.71878	14.7667	1.22931	5.38444	2.79333	3.754
2020-05-05	157	10	12	98	37	77	80	94	46	16	1	4	25	127	0	1	118	32	0	3	4	2	2	377.25	388.26	281.27	307.45	66.47	61.96	29.51	5.82	66	21	38	8	14	2	3.19703	12.1331	4.26167	14.6405	1.74921	7.745	2.10786	2.91
2020-05-06	167	16	11	81	59	75	92	114	31	21	1	6	46	110	1	4	105	55	1	6	0	0	0	343.35	631.8	235.92	558.98	72.66	46.97	34.19	25.85	69	39	20	10	15	6	3.27	11.4873	3.41913	14.3328	3.633	4.697	2.27933	4.30833
2020-05-07	160	9	9	91	51	73	87	114	34	12	0	9	38	112	1	0	102	50	0	6	2	1	1	302.73	633.64	236.53	595.58	45.36	36.78	20.84	1.28	63	43	28	6	11	1	2.96794	12.6728	3.75444	13.8507	1.62	6.13	1.89455	1.28
2020-05-08	176	6	10	97	63	80	96	119	46	9	2	6	41	126	2	1	110	59	0	6	1	0	1	294.12	677.89	224.02	604.74	58.5	67.36	10.08	5.79	69	44	34	12	5	3	2.67382	11.4897	3.24667	13.7441	1.72059	5.61333	2.016	1.93
2020-05-09	181	7	11	103	60	97	84	131	36	13	1	3	34	140	4	0	136	37	1	6	1	0	1	387.7	412.67	295.01	402.53	64.04	6.03	27.02	4.11	92	32	33	2	10	3	2.85074	11.1532	3.20663	12.5791	1.94061	3.015	2.702	1.37
2020-05-10	209	21	14	124	50	99	110	119	61	28	1	3	41	162	3	0	174	29	2	3	1	0	1	380.5	318.76	262.62	292.78	74.17	17.69	42.81	8.29	94	21	55	4	24	4	2.18678	10.9917	2.79383	13.9419	1.34855	4.4225	1.78375	2.0725
2020-05-11	207	14	9	124	60	111	96	142	50	14	1	5	26	168	6	2	148	53	0	4	2	2	0	466.42	560.07	347.88	507.59	90.4	43.37	27.01	9.11	97	39	39	11	11	3	3.15149	10.5674	3.58639	13.0151	2.31795	3.94273	2.45545	3.03667
2020-05-12	190	7	14	111	58	88	102	134	40	16	0	7	42	140	1	0	125	60	0	5	0	0	0	581.64	874.48	454.84	819.62	109.26	39.95	17.54	14.91	79	50	34	6	12	4	4.65312	14.5747	5.75747	16.3924	3.21353	6.65833	1.46167	3.7275
2020-05-13	154	11	10	95	38	78	76	92	47	15	0	3	35	115	0	1	105	45	0	4	0	0	0	333.87	705.16	236.2	616.46	73.28	66.91	24.39	21.79	59	31	39	6	7	8	3.17971	15.6702	4.00339	19.8858	1.87897	11.1517	3.48429	2.72375
2020-05-14	161	4	9	95	53	78	83	112	41	6	2	6	34	118	1	2	110	44	0	7	0	0	0	437.75	507.71	350.18	470.56	69.76	22.57	15.15	14.58	70	37	34	5	4	2	3.97955	11.5389	5.00257	12.7178	2.05176	4.514	3.7875	7.29
2020-05-15	167	11	7	88	61	89	78	114	39	13	1	5	36	125	1	0	121	41	0	4	1	0	1	395.37	339.8	325.1	292.27	58.28	47.53	11.11	0	76	33	31	8	13	0	3.26752	8.2878	4.27763	8.85667	1.88	5.94125	0.854615	#DIV/0!
2020-05-16	195	14	12	112	57	79	116	120	53	20	2	5	36	149	4	1	142	46	1	5	1	0	1	571.3	582.42	461.29	525.12	73.07	49.9	33.82	7.4	80	33	43	10	17	3	4.02324	12.6613	5.76613	15.9127	1.6993	4.99	1.98941	2.46667
2020-05-17	207	18	24	119	46	99	108	136	38	31	2	5	32	167	2	1	164	39	0	3	1	1	0	470.63	481.29	376.43	435.86	41.21	37.13	50.68	8.3	102	30	32	6	28	3	2.8697	12.3408	3.69049	14.5287	1.28781	6.18833	1.81	2.76667
2020-05-18	188	11	13	113	51	92	96	127	45	14	2	8	43	135	0	2	122	61	0	5	0	0	0	364.82	840.86	285.33	756.14	63.72	75.46	13.05	7.61	74	50	37	7	10	3	2.99033	13.7846	3.85581	15.1228	1.72216	10.78	1.305	2.53667
2020-05-19	167	6	8	99	54	61	106	124	33	10	0	7	50	109	0	1	116	47	1	3	0	0	0	521.24	672.88	456.59	602.56	43.53	69.24	21.12	1.08	82	38	25	8	9	1	4.49345	14.3166	5.56817	15.8568	1.7412	8.655	2.34667	1.08
2020-05-20	141	9	8	72	52	70	71	99	29	13	0	11	17	106	5	2	100	35	0	5	1	1	0	356.98	323.68	295.75	271.09	44.67	27.25	16.56	25.34	67	26	23	6	10	3	3.5698	9.248	4.41418	10.4265	1.94217	4.54167	1.656	8.44667
2020-05-21	166	5	10	100	51	77	89	109	43	12	2	7	27	130	2	0	106	54	1	4	1	0	1	394.78	536.6	294.8	499.78	70.25	30.52	27.87	6.3	63	42	32	9	9	3	3.72434	9.93704	4.67937	11.8995	2.19531	3.39111	3.09667	2.1
2020-05-22	135	9	7	76	43	73	62	83	44	8	0	5	25	105	0	0	91	34	2	7	1	0	1	312.92	266.78	229.39	228.29	78.75	28.58	4.78	9.91	52	25	35	6	4	3	3.43868	7.84647	4.41135	9.1316	2.25	4.76333	1.195	3.30333
2020-05-23	152	13	13	75	51	77	75	92	45	12	3	5	29	116	1	1	112	33	0	6	1	0	1	227.15	246.18	134.93	217.65	75.16	23.08	14.46	4.5	62	25	39	5	9	2	2.02813	7.46	2.17629	8.706	1.92718	4.616	1.60667	2.25
2020-05-24	213	18	16	122	57	105	108	136	51	23	3	6	41	165	1	0	165	42	1	4	1	0	1	503.35	478.4	359.36	437.71	101.64	32.48	38.48	8.21	100	31	44	6	18	5	3.05061	11.3905	3.5936	14.1197	2.31	5.41333	2.13778	1.642
2020-05-25	195	11	11	118	55	92	103	134	42	19	0	7	36	149	1	2	134	59	0	1	1	0	1	408.33	652.21	320.68	597.44	63.64	41.68	24.01	13.09	86	46	32	10	16	3	3.04724	11.0544	3.72884	12.9878	1.98875	4.168	1.50063	4.36333
2020-05-26	188	12	13	105	58	92	96	131	38	19	0	8	31	145	2	2	128	54	0	6	0	0	0	379.26	683.23	300.67	654.21	46.88	21.7	31.71	7.32	79	46	33	5	16	3	2.96297	12.6524	3.80595	14.222	1.42061	4.34	1.98188	2.44
2020-05-27	169	10	9	104	46	85	84	119	35	15	0	5	32	126	3	3	110	56	0	3	0	0	0	293.97	517.15	230.32	419.04	41.8	66.26	21.85	31.85	75	41	26	9	9	6	2.67245	9.23482	3.07093	10.2205	1.60769	7.36222	2.42778	5.30833
2020-05-28	186	16	7	105	58	91	95	125	43	15	3	3	32	148	1	2	133	47	1	4	1	1	0	405.38	375.97	275.16	340.94	90.84	17.44	31.25	16.36	83	36	37	6	11	4	3.04797	7.99936	3.31518	9.47056	2.45514	2.90667	2.84091	4.09
2020-05-29	177	10	15	87	65	76	101	119	37	19	2	3	34	138	1	1	115	62	0	0	0	0	0	713.75	501.08	628.48	439.5	58.92	28.66	22.49	32.92	73	46	28	9	12	7	6.20652	8.08194	8.60932	9.55435	2.10429	3.18444	1.87417	4.70286
2020-05-30	181	12	10	102	57	91	90	127	36	18	0	6	35	138	2	0	140	33	1	5	2	2	0	559.42	342.47	483.36	326.21	53	12.41	23.06	3.85	93	28	31	4	16	1	3.99586	10.3779	5.19742	11.6504	1.70968	3.1025	1.44125	3.85
2020-05-31	206	14	14	122	56	100	106	144	40	20	2	7	28	170	0	1	155	37	3	10	1	0	1	445.32	543.31	354.76	533.77	64.56	4.75	23.35	4.79	98	33	38	1	17	3	2.87303	14.6841	3.62	16.1748	1.69895	4.75	1.37353	1.59667
2020-06-01	212	11	14	120	67	107	105	134	61	16	1	5	49	154	3	1	142	54	1	14	1	0	1	426.38	695.71	292.49	665.25	114.92	22.66	18.97	7.02	78	43	52	6	12	4	3.00268	12.8835	3.74987	15.4709	2.21	3.77667	1.58083	1.755
2020-06-02	188	8	8	109	63	89	99	125	50	11	2	11	29	145	1	2	129	53	2	3	1	0	1	468.19	490.42	349.51	424.42	86.28	51.81	22.68	14.19	81	38	39	11	7	4	3.62938	9.25321	4.31494	11.1689	2.21231	4.71	3.24	3.5475
2020-06-03	183	14	11	98	60	98	85	128	32	21	2	9	29	144	1	0	120	52	1	10	0	0	0	497.47	631.44	382.61	590.78	83.66	17.61	29.25	23.05	74	45	30	2	14	5	4.14558	12.1431	5.17041	13.1284	2.78867	8.805	2.08929	4.61
2020-06-04	168	11	8	89	60	88	80	120	34	14	0	5	47	112	4	0	101	60	2	5	0	0	0	326.63	816.42	253.31	765.27	53.67	28.48	19.65	22.67	65	48	27	7	9	5	3.23396	13.607	3.89708	15.9431	1.98778	4.06857	2.18333	4.534
2020-06-05	179	11	4	100	64	91	88	128	41	9	1	12	48	118	1	0	111	55	1	12	0	0	0	397.67	724.83	311.33	653.65	69.16	65.45	15.9	5.73	75	44	28	9	7	2	3.58261	13.1787	4.15107	14.8557	2.47	7.27222	2.27143	2.865
2020-06-06	200	11	9	119	61	102	98	146	40	14	0	10	44	143	2	1	144	46	1	7	2	0	2	524.32	510.79	459.69	467.52	51.3	34.87	13.33	8.4	104	34	30	9	10	3	3.64111	11.1041	4.4201	13.7506	1.71	3.87444	1.333	2.8
2020-06-07	212	18	11	121	62	113	99	154	30	24	4	7	47	156	1	1	160	45	0	7	0	0	0	519.3	781.8	430.77	739.61	46.14	22.18	37.64	19.18	114	34	27	3	16	7	3.24563	17.3733	3.77868	21.7532	1.70889	7.39333	2.3525	2.74
2020-06-08	209	8	20	115	66	118	91	141	44	23	1	3	41	161	4	0	145	55	1	8	0	0	0	382.68	745.12	291.82	674.37	57.09	34.45	32.77	36.3	92	41	34	9	18	5	2.63917	13.5476	3.17196	16.448	1.67912	3.82778	1.82056	7.26
2020-06-09	191	11	10	116	54	91	100	127	45	18	1	7	46	135	2	1	127	51	1	11	1	0	1	467.29	796.7	359.57	761.05	82.95	20.27	23.89	15.38	76	41	38	4	12	6	3.67945	15.6216	4.73118	18.5622	2.18289	5.0675	1.99083	2.56333
2020-06-10	177	6	7	110	54	74	103	126	42	9	0	8	47	117	4	1	117	56	1	3	0	0	0	396.89	798.46	315.2	762.81	70.02	26.87	11.67	8.78	76	46	36	6	5	4	3.39222	14.2582	4.14737	16.5828	1.945	4.47833	2.334	2.195
2020-06-11	177	13	12	88	64	89	88	120	41	16	0	5	46	124	1	1	119	47	2	9	0	0	0	520.67	617.38	436.7	538.66	62.74	64.89	21.23	13.83	74	36	33	7	12	4	4.37538	13.1357	5.90135	14.9628	1.90121	9.27	1.76917	3.4575
2020-06-12	196	13	10	97	76	100	96	137	41	18	0	15	37	135	6	3	123	61	0	7	5	2	3	412.98	866.62	326.35	833.29	61.98	26.41	24.65	6.92	75	51	33	7	15	3	3.35756	14.2069	4.35133	16.339	1.87818	3.77286	1.64333	2.30667
2020-06-13	195	12	10	117	56	97	98	135	38	18	4	8	40	139	7	1	137	53	0	4	1	0	1	389.56	971.67	273.14	951.45	58.86	17.57	36.75	2.65	82	48	34	4	17	1	2.8435	18.3334	3.33098	19.8219	1.73118	4.3925	2.16176	2.65
2020-06-14	229	18	14	142	55	105	124	133	68	26	2	5	42	177	3	2	183	39	0	6	1	0	1	496.35	492.52	377.67	404.63	82.33	43.63	34.57	44.26	104	22	58	10	19	7	2.7123	12.6287	3.63144	18.3923	1.41948	4.363	1.81947	6.32286
2020-06-15	207	21	15	115	56	107	100	127	52	28	0	7	49	146	4	1	148	55	1	3	0	0	0	585.01	846.36	492	800.5	64.5	34.2	28.51	11.66	83	41	41	10	24	4	3.95277	15.3884	5.92771	19.5244	1.57317	3.42	1.18792	2.915
2020-06-16	181	16	8	94	63	85	96	112	47	19	3	6	30	144	0	1	125	47	2	5	2	0	2	448.01	681.96	340.63	644.05	72.29	32.32	31.01	5.59	69	36	38	8	15	3	3.58408	14.5098	4.93667	17.8903	1.90237	4.04	2.06733	1.86333
2020-06-17	180	10	13	99	58	81	99	121	39	19	1	8	48	123	0	1	117	55	1	5	2	0	2	472.03	671.64	369.79	628.39	66.96	31.2	34.01	12.05	71	45	29	7	16	3	4.03444	12.2116	5.20831	13.9642	2.30897	4.45714	2.12563	4.01667
2020-06-18	185	12	10	96	67	85	100	122	47	15	1	10	27	143	5	0	112	64	0	5	4	0	4	337.52	1072.03	253.24	1005.34	60.08	24.41	23.05	42.28	63	51	39	7	9	6	3.01357	16.7505	4.01968	19.7125	1.54051	3.48714	2.56111	7.04667
2020-06-19	182	6	18	110	48	86	96	116	50	14	2	6	25	143	5	3	125	53	1	3	0	0	0	463.85	549.89	381.43	491.37	63.58	35.55	17.96	21.82	73	40	40	9	11	3	3.7108	10.3753	5.22507	12.2843	1.5895	3.95	1.63273	7.27333
2020-06-20	171	8	16	101	46	78	93	102	46	21	2	7	40	122	1	1	123	40	1	6	1	0	1	341.26	395.84	230.6	370.73	76.11	23.58	33.82	0	62	32	39	7	21	0	2.77447	9.896	3.71935	11.5853	1.95154	3.36857	1.61048	#DIV/0!
2020-06-21	210	13	16	127	54	116	94	143	38	22	7	5	23	180	1	1	171	35	0	3	1	0	1	613.59	409.33	475.35	360.41	99.02	36.42	31.09	12.5	113	27	32	6	20	2	3.58825	11.6951	4.20664	13.3485	3.09438	6.07	1.5545	6.25
2020-06-22	217	15	21	124	57	82	135	134	54	28	1	6	42	167	2	0	151	57	1	7	1	0	1	617.61	451.49	508.56	420.2	61.3	13.9	46.72	17.39	83	45	48	3	19	9	4.09013	7.92088	6.12723	9.33778	1.27708	4.63333	2.45895	1.93222
2020-06-23	198	16	14	100	68	95	103	124	47	25	2	8	54	133	2	1	124	65	2	5	2	0	2	280.03	648.49	176.9	562.86	69.29	54.79	31.17	30.84	67	51	38	8	17	6	2.25831	9.97677	2.6403	11.0365	1.82342	6.84875	1.83353	5.14
2020-06-24	228	19	13	140	56	104	124	154	51	22	1	9	51	143	2	23	172	50	0	5	1	0	1	498.7	349.98	366.28	318.38	99.29	17.9	32.53	13.7	107	42	46	5	18	3	2.89942	6.9996	3.42318	7.58048	2.15848	3.58	1.80722	4.56667
2020-06-25	213	11	8	138	56	111	102	155	40	17	1	6	30	157	11	9	156	49	0	8	0	0	0	390.53	325.83	310.92	267.52	51.07	46.74	27.19	11.57	112	35	28	12	15	2	2.5034	6.64959	2.77607	7.64343	1.82393	3.895	1.81267	5.785
2020-06-26	222	15	18	123	66	101	121	156	43	21	2	6	34	175	2	5	157	55	2	8	0	0	0	585.25	486.32	451.99	450.35	76.51	17.34	21.9	18.63	102	45	39	4	14	6	3.72771	8.84218	4.43127	10.0078	1.96179	4.335	1.56429	3.105
2020-06-27	206	21	12	105	68	103	103	132	49	25	0	4	48	148	5	1	141	57	0	7	1	0	1	571.87	918.64	434.44	870.75	71.5	33.72	65.93	14.17	82	43	40	8	19	6	4.05582	16.1165	5.29805	20.25	1.7875	4.215	3.47	2.36167
2020-06-28	264	17	15	170	62	138	126	169	61	23	11	12	39	210	0	3	211	46	2	3	2	2	0	598.84	1073.94	475.5	1008.29	65.26	51.76	37.01	10.72	129	36	52	7	20	2	2.8381	23.3465	3.68605	28.0081	1.255	7.39429	1.8505	5.36
2020-06-29	211	17	14	120	60	91	120	143	39	28	1	3	38	165	2	3	148	55	0	7	1	1	0	535.5	1139.39	474.26	1085.47	33.58	23.91	27.04	30.01	97	39	32	6	18	10	3.61824	20.7162	4.88928	27.8326	1.04937	3.985	1.50222	3.001
2020-06-30	199	12	10	112	65	104	95	140	40	19	0	10	32	146	5	6	135	62	1	1	0	0	0	464.41	930.72	339.23	888.6	96.24	39.17	28.94	2.95	85	53	33	7	17	2	3.44007	15.0116	3.99094	16.766	2.91636	5.59571	1.70235	1.475
2020-07-01	185	13	8	103	61	85	100	122	43	18	2	8	28	140	7	2	134	43	0	5	3	3	0	562.15	786.8	433.98	738.7	84.63	40.2	40.69	7.9	83	34	35	5	14	4	4.19515	18.2977	5.22867	21.7265	2.418	8.04	2.90643	1.975
2020-07-02	178	10	15	101	52	90	88	121	36	20	1	7	32	136	3	0	122	49	5	2	0	0	0	522.24	1064.56	432.78	1007.04	62.56	38.65	26.9	17.42	77	39	29	5	16	4	4.28066	21.7257	5.62052	25.8215	2.15724	7.73	1.68125	4.355
2020-07-03	193	8	11	105	69	87	106	133	44	15	1	9	42	141	0	1	124	61	0	7	1	0	1	676.47	787.05	607.46	703.61	44.6	45.05	24.41	19.56	80	47	34	8	10	5	5.4554	12.9025	7.59325	14.9704	1.31176	5.63125	2.441	3.912
2020-07-04	193	15	11	121	46	95	98	121	46	23	3	5	37	147	4	0	135	49	2	6	1	1	0	378.31	911.37	275.79	886.82	72.01	18.8	28.22	5.75	72	41	40	6	20	2	2.8023	18.5994	3.83042	21.6298	1.80025	3.13333	1.411	2.875
2020-07-05	239	21	12	136	70	106	133	164	51	22	2	2	48	181	7	1	177	49	2	10	1	1	0	593.14	973.31	458.96	943.66	102.35	13.33	29.2	16.32	115	39	44	5	16	5	3.35107	19.8635	3.99096	24.1964	2.32614	2.666	1.825	3.264
2020-07-06	214	9	11	121	73	107	107	142	56	15	1	5	36	166	7	0	138	61	1	12	2	0	2	556.44	1521.48	404.88	1476.09	125.1	41.26	25.31	4.13	79	52	45	7	13	2	4.03217	24.9423	5.12506	28.3863	2.78	5.89429	1.94692	2.065
2020-07-07	176	11	13	99	53	86	90	114	41	15	6	5	39	128	2	2	109	59	3	5	0	0	0	474.12	1206.06	413.18	1106.54	31.58	90.97	19.56	8.55	64	45	28	10	11	4	4.34972	20.4417	6.45594	24.5898	1.12786	9.097	1.77818	2.1375
2020-07-08	177	9	10	96	62	83	94	127	34	15	1	4	37	130	3	3	119	51	1	6	0	0	0	468.58	1091.33	399.44	990.49	45.05	92.35	22.52	8.49	80	40	26	8	12	3	3.93765	21.3986	4.993	24.7622	1.73269	11.5438	1.87667	2.83
2020-07-09	172	13	10	94	55	68	104	103	49	16	4	9	48	113	2	0	127	38	0	6	1	1	0	668.37	708.57	507.91	574.11	127.21	94.81	31.61	10.67	70	27	42	7	13	2	5.26276	18.6466	7.25586	21.2633	3.02881	13.5443	2.43154	5.335
2020-07-10	180	12	11	107	50	80	100	121	43	16	0	1	50	125	4	0	135	33	4	8	0	0	0	487.78	464.65	352.02	448.06	119.67	9.46	16.09	7.13	83	29	38	2	14	2	3.61319	14.0803	4.2412	15.4503	3.14921	4.73	1.14929	3.565
2020-07-11	195	9	15	113	58	85	110	121	57	15	2	6	31	157	1	0	140	47	0	7	1	0	1	387.9	476.67	287.01	421.83	83.47	51.61	15.09	3.23	77	36	48	9	13	2	2.77071	10.1419	3.7274	11.7175	1.73896	5.73444	1.16077	1.615
2020-07-12	250	13	16	148	73	116	134	164	58	25	3	6	51	189	3	1	178	65	1	6	0	0	0	1026.75	1427.02	911.68	1355.46	70.32	58.35	42.65	13.21	110	49	46	10	19	6	5.76826	21.9542	8.288	27.6624	1.5287	5.835	2.24474	2.20167
2020-07-13	203	12	6	114	71	89	114	148	43	11	1	12	50	132	6	3	122	71	2	8	0	0	0	549.35	1686.03	475.7	1544.72	58.3	78.44	15.35	13.97	83	56	34	8	5	6	4.50287	23.7469	5.73133	27.5843	1.71471	9.805	3.07	2.32833
2020-07-14	197	8	7	115	67	102	95	139	46	11	1	9	45	140	1	2	139	50	1	5	2	2	0	802.91	1050	709.32	986.13	68.81	60.58	23.36	3.29	92	40	37	8	9	2	5.77633	21	7.71	24.6532	1.85973	7.5725	2.59556	1.645
2020-07-15	175	11	7	93	64	76	99	130	29	15	1	5	31	133	4	2	112	53	0	10	0	0	0	591.79	1021.51	524.4	994.88	52.58	13.97	13.51	12.66	78	42	25	4	8	7	5.28384	19.2738	6.72308	23.6876	2.1032	3.4925	1.68875	1.80857
2020-07-16	178	14	3	92	69	86	92	125	39	13	1	11	39	126	0	2	119	53	0	4	2	0	2	518.12	1073.66	436.5	1037.31	65.2	21.19	14.62	15.16	73	46	34	5	11	2	4.35395	20.2577	5.97945	22.5502	1.91765	4.238	1.32909	7.58
2020-07-17	167	11	9	86	61	83	84	121	30	15	1	7	42	116	2	0	102	53	2	10	0	0	0	529.4	1363.09	467.97	1306.02	35.07	49.24	24.51	7.83	70	41	19	9	12	3	5.1902	25.7187	6.68529	31.8541	1.84579	5.47111	2.0425	2.61
2020-07-18	201	21	11	117	52	93	108	127	57	15	2	5	54	140	2	0	159	36	0	6	0	0	0	999.15	632.92	896.54	602.84	87.54	10.58	12.07	19.5	93	28	54	3	10	5	6.28396	17.5811	9.64022	21.53	1.62111	3.52667	1.207	3.9
2020-07-19	229	16	11	146	56	106	123	156	46	22	5	7	39	170	13	0	166	42	1	17	3	1	2	636.91	882.93	547.04	847.2	50.86	17.41	32.37	18.32	106	30	39	6	16	6	3.83681	21.0221	5.16075	28.24	1.3041	2.90167	2.02312	3.05333
2020-07-20	214	17	11	125	61	90	124	143	43	26	2	9	38	163	4	0	149	56	1	8	0	0	0	648.5	1269.6	542.64	1159.69	71.24	88.12	33.99	20.94	96	40	30	12	22	3	4.35235	22.6714	5.6525	28.9923	2.37467	7.34333	1.545	6.98
2020-07-21	156	13	10	78	55	67	89	102	38	15	1	4	35	116	1	0	99	49	1	7	0	0	0	339.04	1349.65	253.58	1279.71	67.35	57.68	17.13	12.26	56	39	30	7	12	3	3.42465	27.5439	4.52821	32.8131	2.245	8.24	1.4275	4.08667
2020-07-22	194	16	9	101	68	78	116	121	52	21	0	12	40	132	9	1	128	57	2	7	0	0	0	427.71	1059.91	316.74	978.61	89.26	69.85	21.71	11.45	70	42	43	9	15	6	3.34148	18.5949	4.52486	23.3002	2.07581	7.76111	1.44733	1.90833
2020-07-23	169	13	11	83	62	88	81	112	34	19	4	3	41	123	1	1	108	57	1	3	0	0	0	285.48	928.17	175.47	889.42	69.03	16.01	31.27	20.44	65	44	29	4	11	8	2.64333	16.2837	2.69954	20.2141	2.38034	4.0025	2.84273	2.555
2020-07-24	193	16	6	116	55	96	97	131	47	13	2	4	48	138	1	2	127	57	1	6	2	2	0	433.78	961.3	354.87	902.92	51.28	48.83	18.21	9.55	77	45	37	10	11	2	3.41559	16.8649	4.6087	20.0649	1.38595	4.883	1.65545	4.775
2020-07-25	199	18	8	107	66	98	101	140	36	19	4	7	47	136	8	1	145	45	0	8	1	0	1	450.38	861.63	368.9	809.03	43.35	51.2	32.19	1.4	98	37	25	7	18	1	3.10607	19.1473	3.76429	21.8657	1.734	7.31429	1.78833	1.4
2020-07-26	235	22	21	128	64	118	117	154	43	33	5	7	54	168	6	0	192	38	1	3	1	0	1	675.69	743.29	552.18	722.83	58.61	18.38	60.87	2.08	119	32	36	5	32	1	3.51922	19.5603	4.64017	22.5884	1.62806	3.676	1.90219	2.08
2020-07-27	205	11	9	113	72	85	120	143	46	14	2	2	48	153	0	2	140	59	0	6	0	0	0	642.98	1341.08	518.76	1307.76	88.32	17.98	29.9	15.34	92	48	38	6	8	5	4.59271	22.7302	5.6387	27.245	2.32421	2.99667	3.7375	3.068
2020-07-28	187	11	10	105	61	77	110	128	42	17	0	8	35	142	2	0	122	59	3	3	0	0	0	520.43	1343.45	438.47	1280.18	55.48	45.91	26.48	17.36	76	48	33	7	13	4	4.26582	22.7703	5.76934	26.6704	1.68121	6.55857	2.03692	4.34
2020-07-29	177	6	10	95	66	90	87	131	37	8	1	5	39	125	6	2	116	51	1	8	1	1	0	468.23	1073.87	410.21	1008.59	52.12	61.52	5.9	2.08	78	44	31	5	7	1	4.03647	21.0563	5.2591	22.9225	1.68129	12.304	0.842857	2.08
2020-07-30	179	7	10	108	54	92	87	137	33	7	2	5	25	139	6	4	121	48	1	8	1	1	0	636.96	712.78	572.77	672.27	57.47	29.38	5.24	11.13	92	39	22	7	5	2	5.26413	14.8496	6.22576	17.2377	2.61227	4.19714	1.048	5.565
2020-07-31	173	11	3	93	66	71	102	125	31	14	3	2	41	126	4	0	118	47	0	8	0	0	0	468.42	649.29	392.42	602.77	60.42	30.89	13.23	15.63	81	36	25	6	9	5	3.96966	13.8147	4.84469	16.7436	2.4168	5.14833	1.47	3.126
2020-08-01	200	22	9	109	60	100	100	130	41	25	4	6	30	161	3	0	143	51	1	5	0	0	0	444.81	1007.67	343.6	966.04	60.01	24.02	36.34	17.61	88	39	31	7	20	5	3.11056	19.7582	3.90455	24.7703	1.93581	3.43143	1.817	3.522
2020-08-02	234	17	13	137	67	132	102	176	29	25	4	6	35	192	1	0	168	54	2	9	1	1	0	565.57	1762.68	494.59	1752.14	40.16	0	23.84	10.54	118	50	26	0	20	4	3.36649	32.6422	4.19144	35.0428	1.54462	#DIV/0!	1.192	2.635
2020-08-03	181	11	11	100	59	87	94	120	45	16	0	7	32	134	7	1	131	43	0	7	0	0	0	405.95	1062.03	295.66	997.26	73.79	57.26	36.5	7.51	85	30	34	9	12	4	3.09885	24.6984	3.47835	33.242	2.17029	6.36222	3.04167	1.8775
2020-08-04	189	12	7	112	58	82	107	125	46	16	2	8	36	143	2	0	124	55	2	7	1	0	1	472.32	1443.37	364.6	1369.72	71.37	70.22	34.93	2.23	72	45	37	7	14	2	3.80903	26.2431	5.06389	30.4382	1.92892	10.0314	2.495	1.115
2020-08-05	177	22	12	78	65	79	98	111	41	25	0	4	48	121	1	3	136	36	0	5	0	0	0	488.43	730.58	358.92	716.46	72.69	5.54	56.82	8.58	77	30	38	2	21	4	3.5914	20.2939	4.6613	23.882	1.91289	2.77	2.70571	2.145
2020-08-06	181	16	12	102	51	88	93	119	43	19	0	8	40	127	3	3	133	43	1	2	2	1	1	489.49	657.44	370.93	610.81	77.03	44.98	41.53	1.65	78	37	37	5	18	1	3.68038	15.2893	4.75551	16.5084	2.08189	8.996	2.30722	1.65
2020-08-07	176	19	12	104	41	80	96	113	35	27	1	8	31	132	3	2	116	53	0	6	1	0	1	361.33	716.07	272.58	624.03	52.37	56.91	35.16	35.13	68	39	28	7	19	7	3.11491	13.5108	4.00853	16.0008	1.87036	8.13	1.85053	5.01857
2020-08-08	188	19	9	100	60	85	103	118	46	23	1	12	41	129	4	2	135	47	1	2	3	0	3	533.68	580.26	353.58	539.99	135.7	15.3	43.05	24.97	74	39	43	2	17	6	3.95319	12.346	4.77811	13.8459	3.15581	7.65	2.53235	4.16167
2020-08-09	230	23	17	134	56	104	126	157	42	30	1	10	28	187	4	1	190	34	0	5	1	0	1	508.43	664.3	406.47	624	49.04	20.05	51.9	20.25	125	26	38	4	26	4	2.67595	19.5382	3.25176	24	1.29053	5.0125	1.99615	5.0625
2020-08-10	223	16	11	126	70	116	107	152	47	23	1	10	47	161	5	0	162	54	0	7	0	0	0	857.45	1017.48	745.84	947.51	82.97	45.25	27.52	24.72	104	44	38	6	19	4	5.2929	18.8422	7.17154	21.5343	2.18342	7.54167	1.44842	6.18
2020-08-11	176	14	4	88	70	78	98	121	38	15	2	6	41	128	1	0	115	54	1	6	0	0	0	425.88	1185.64	322.99	1064.85	83	85.2	16.69	35.59	76	40	30	7	7	7	3.7033	21.9563	4.24987	26.6213	2.76667	12.1714	2.38429	5.08429
2020-08-12	182	14	15	103	50	94	88	123	35	23	1	8	28	142	2	2	137	33	0	11	1	0	1	500.85	478.87	389.47	428.14	64.96	15.47	45.32	35.26	90	22	30	4	16	7	3.65584	14.5112	4.32744	19.4609	2.16533	3.8675	2.8325	5.03714
2020-08-13	173	22	11	91	49	77	96	114	33	26	0	7	38	124	4	0	106	59	3	4	1	0	1	465.81	743.58	396.04	678.38	27.47	27.88	42.3	37.32	70	41	22	6	14	12	4.39443	12.6031	5.65771	16.5459	1.24864	4.64667	3.02143	3.11
2020-08-14	201	10	10	116	65	88	113	137	52	11	1	4	31	158	2	6	139	59	0	3	0	0	0	531.71	647.02	419.37	603.67	101.97	13.02	10.37	8.58	83	51	49	3	7	4	3.82525	10.9664	5.05265	11.8367	2.08102	4.34	1.48143	2.145
2020-08-15	206	12	12	135	47	102	104	116	71	18	1	6	32	164	4	0	158	41	0	7	0	0	0	486.46	393.01	330.76	358.33	123.1	31.43	16.18	3.25	79	32	62	7	16	2	3.07886	9.58561	4.18684	11.1978	1.98548	4.49	1.01125	1.625
2020-08-16	211	26	16	112	57	105	106	132	42	33	4	5	40	161	4	1	174	30	0	6	1	1	0	479.09	444.52	353.22	418.16	66.74	15.05	54.05	11.31	104	23	37	3	29	4	2.75339	14.8173	3.39635	18.1809	1.80378	5.01667	1.86379	2.8275
2020-08-17	217	17	10	127	63	101	116	157	42	16	2	6	66	142	2	1	147	61	2	7	0	0	0	451.93	708.25	339.43	685.86	78.94	13.98	31.43	8.41	99	52	35	4	11	5	3.07435	11.6107	3.42859	13.1896	2.25543	3.495	2.85727	1.682
2020-08-18	190	15	8	107	60	82	108	130	41	18	1	8	42	138	2	0	128	58	2	2	0	0	0	603.75	921.19	455.5	793.13	74.54	111.53	51.39	16.53	83	44	30	10	14	4	4.7168	15.8826	5.48795	18.0257	2.48467	11.153	3.67071	4.1325
2020-08-19	173	14	10	96	53	89	84	109	45	18	1	5	48	112	5	3	127	38	1	6	1	0	1	379.43	543.97	271.77	487.25	79.78	39.59	26.95	17.13	70	32	41	3	15	3	2.98764	14.315	3.88243	15.2266	1.94585	13.1967	1.79667	5.71
2020-08-20	192	17	7	101	67	85	107	135	39	17	1	6	34	149	3	0	128	60	1	1	2	1	1	530.84	853.18	404.12	822.16	72.46	27.87	38.56	3.15	79	52	33	6	15	2	4.14719	14.2197	5.11544	15.8108	2.19576	4.645	2.57067	1.575
2020-08-21	186	10	15	106	55	83	103	117	49	18	2	1	41	139	3	2	134	46	1	5	0	0	0	425.26	424.57	302.47	392.86	98.17	13.42	22.81	18.29	74	38	44	4	14	4	3.17358	9.22978	4.08743	10.3384	2.23114	3.355	1.62929	4.5725
2020-08-22	180	21	14	93	52	96	84	107	48	24	1	3	37	139	0	1	139	38	0	2	1	1	0	519.78	309.12	429.05	257.13	56.45	32.89	33.5	19.1	80	25	39	8	19	5	3.73942	8.13474	5.36313	10.2852	1.44744	4.11125	1.76316	3.82
2020-08-23	242	41	16	125	60	110	132	136	46	50	10	4	60	176	1	1	181	50	1	9	1	1	0	630	605.05	450.81	536.78	75.14	16.31	84.62	51.96	96	32	40	5	35	13	3.48066	12.101	4.69594	16.7744	1.8785	3.262	2.41771	3.99692
2020-08-24	237	15	15	137	70	104	133	162	52	21	2	7	64	163	1	2	169	60	1	6	1	1	0	645.71	632.37	544	568.84	86.2	33.15	13.26	30.38	111	44	42	9	14	7	3.82077	10.5395	4.9009	12.9282	2.05238	3.68333	0.947143	4.34
2020-08-25	184	19	7	99	59	77	107	112	53	19	0	10	45	128	1	0	133	41	1	6	3	2	1	461.19	430.82	361.04	366.3	76.83	36.19	23.32	28.33	74	28	45	8	14	5	3.46759	10.5078	4.87892	13.0821	1.70733	4.52375	1.66571	5.666
2020-08-26	177	14	9	100	54	82	95	116	44	13	4	9	35	129	3	1	116	54	0	4	3	1	2	345.32	581.52	273.9	508.15	54.53	64.98	11.57	8.39	70	41	34	10	8	3	2.9769	10.7689	3.91286	12.3939	1.60382	6.498	1.44625	2.79667
2020-08-27	167	8	4	84	71	79	88	116	42	8	1	10	36	116	4	1	107	55	0	4	1	1	0	393.06	586.12	324.32	533.95	63.01	27.54	4.9	24.63	69	43	33	8	4	4	3.67346	10.6567	4.70029	12.4174	1.90939	3.4425	1.225	6.1575
2020-08-28	179	14	15	90	60	92	87	106	55	17	1	11	36	131	0	1	129	43	0	5	2	0	2	484.71	388.57	354.21	326.63	102.22	35.91	27.13	26.03	71	30	43	10	14	3	3.75744	9.03651	4.98887	10.8877	2.37721	3.591	1.93786	8.67667
2020-08-29	193	9	18	107	59	92	101	119	57	15	2	2	59	127	4	1	142	46	1	4	0	0	0	570.29	400.89	482.14	331.13	77.71	55.1	9.37	13.41	85	31	49	7	7	7	4.01613	8.715	5.67224	10.6816	1.58592	7.87143	1.33857	1.91571
2020-08-30	228	19	14	127	68	112	116	143	48	31	6	6	39	182	1	0	178	46	1	3	0	0	0	410.65	640.84	299.44	604.77	67.99	18.81	37.19	17.26	109	33	41	5	22	8	2.30702	13.9313	2.74716	18.3264	1.65829	3.762	1.69045	2.1575
2020-08-31	210	17	13	118	62	97	113	134	46	28	2	14	63	127	3	3	139	63	0	6	2	1	1	416.55	693.74	298.02	628.94	87	38.6	30.7	18.03	81	46	35	10	22	6	2.99676	11.0117	3.67926	13.6726	2.48571	3.86	1.39545	3.005
2020-09-01	170	14	10	86	60	94	76	105	42	22	1	2	48	117	0	3	106	56	3	5	0	0	0	346.63	723.14	266.17	654.41	61.15	42.5	18.29	26.23	60	40	35	6	10	10	3.27009	12.9132	4.43617	16.3603	1.74714	7.08333	1.829	2.623
2020-09-02	184	9	10	105	60	80	104	117	52	14	1	11	43	128	1	1	111	70	0	1	2	1	1	499.3	1004.49	362.88	962.1	119.39	29.83	17.03	9.31	59	55	44	8	8	6	4.4982	14.3499	6.15051	17.4927	2.71341	3.72875	2.12875	1.55167
2020-09-03	163	15	9	84	55	79	84	104	41	17	1	6	33	119	3	2	113	44	0	5	1	0	1	408.36	782.65	326.65	717.82	53.29	52.11	26.49	12.72	64	34	34	7	14	3	3.61381	17.7875	5.10391	21.1124	1.56735	7.44429	1.89214	4.24
2020-09-04	211	22	13	117	59	91	120	133	51	26	1	7	45	156	2	1	143	61	1	6	0	0	0	543.8	816.95	408.7	761.6	93.76	33.46	40.19	21.89	81	45	42	9	19	7	3.8028	13.3926	5.04568	16.9244	2.23238	3.71778	2.11526	3.12714
2020-09-05	208	8	6	134	60	91	117	154	37	15	2	5	38	162	3	0	157	44	0	6	1	0	1	477.54	618.88	404.03	594.8	52.81	22.71	18.67	1.37	110	38	31	5	14	1	3.04166	14.0655	3.673	15.6526	1.70355	4.542	1.33357	1.37
2020-09-06	193	19	14	120	40	100	93	125	38	26	4	3	33	155	2	0	158	27	2	5	1	1	0	461.45	362.1	365.87	341.01	65.03	11.73	27.77	8.43	98	20	33	4	24	2	2.92057	13.4111	3.73337	17.0505	1.97061	2.9325	1.15708	4.215
2020-09-07	212	14	13	113	72	108	104	143	47	21	1	7	42	159	0	4	129	75	1	7	0	0	0	473.04	1269.04	357.18	1206.82	63.24	39.45	50.54	22.77	79	58	36	9	13	8	3.66698	16.9205	4.52127	20.8072	1.75667	4.38333	3.88769	2.84625
2020-09-08	194	17	15	101	61	86	108	124	43	26	1	4	48	139	0	3	135	52	0	7	0	0	0	573.95	863.92	434.22	783.56	97.42	24.9	40.13	55.46	80	37	37	6	17	9	4.25148	16.6138	5.42775	21.1773	2.63297	4.15	2.36059	6.16222
2020-09-09	204	19	9	110	66	97	107	135	48	20	1	9	58	135	2	0	137	60	0	5	2	0	2	450.63	1035.78	332	991.77	89.48	20.07	28.22	23.94	81	48	41	6	14	6	3.28927	17.263	4.09877	20.6619	2.18244	3.345	2.01571	3.99
2020-09-10	191	22	10	106	53	99	92	119	43	28	1	2	68	119	0	2	118	64	1	8	0	0	0	479.48	1078.86	339.09	1036.33	67.93	28.61	57.88	13.92	58	52	36	7	23	5	4.06339	16.8572	5.84638	19.9294	1.88694	4.08714	2.51652	2.784
2020-09-11	188	14	12	104	58	83	105	131	40	17	0	4	45	135	1	3	129	52	0	5	2	0	2	489.2	665.38	395.65	617.44	57.04	40.16	36.51	7.78	83	42	32	7	14	3	3.79225	12.7958	4.76687	14.701	1.7825	5.73714	2.60786	2.59333
2020-09-12	201	20	12	114	55	104	97	134	42	23	2	6	40	151	3	1	144	42	3	10	2	2	0	464.81	669.95	353.53	630.89	69.68	13.95	41	7.89	85	34	38	4	20	3	3.22785	15.9512	4.15918	18.5556	1.83368	3.4875	2.05	2.63
2020-09-13	231	34	13	128	56	111	120	155	30	44	2	4	63	162	2	0	175	46	1	9	0	0	0	582.15	1049.3	457.93	1010.28	50.18	4.32	73.29	12.72	105	41	28	1	41	3	3.32657	22.8109	4.36124	24.641	1.79214	4.32	1.78756	4.24
2020-09-14	211	11	8	129	63	90	121	141	51	17	2	3	57	147	3	1	139	60	1	10	1	0	1	626.59	1095.19	517.31	1006.04	83.44	42.09	25.84	29.29	88	44	39	10	12	5	4.50784	18.2532	5.87852	22.8645	2.13949	4.209	2.15333	5.858
2020-09-15	211	18	21	123	49	89	122	127	51	31	2	7	65	136	3	0	144	62	0	4	1	0	1	658.77	1055.6	482.04	944.23	91.11	96.06	84	13.54	78	44	38	13	27	4	4.57479	17.0258	6.18	21.4598	2.39763	7.38923	3.11111	3.385
2020-09-16	164	12	10	96	46	83	81	104	43	17	0	7	37	115	3	2	109	50	0	4	1	0	1	400.76	865.6	332.07	810.2	43.34	22.89	25.35	32.51	63	37	35	7	11	6	3.6767	17.312	5.27095	21.8973	1.23829	3.27	2.30455	5.41833
2020-09-17	205	18	13	122	52	108	97	145	36	23	1	10	48	127	6	14	140	54	2	8	1	0	1	506.46	890.47	415.52	772.75	38.25	107.39	36.64	10.33	92	43	28	7	19	4	3.61757	16.4902	4.51652	17.9709	1.36607	15.3414	1.92842	2.5825
2020-09-18	199	15	16	105	63	100	99	134	40	25	0	6	54	137	1	1	152	42	0	5	0	0	0	496.92	536.84	396.21	498.23	56.57	33.71	44.14	4.9	99	31	31	9	22	2	3.26921	12.7819	4.00212	16.0719	1.82484	3.74556	2.00636	2.45
2020-09-19	211	16	10	130	55	91	120	132	60	18	1	4	55	151	1	0	148	51	1	10	1	0	1	504.4	764.09	371.35	644.22	99.71	81.84	32.77	38.03	87	36	48	9	12	6	3.40811	14.9822	4.26839	17.895	2.07729	9.09333	2.73083	6.33833
2020-09-20	289	30	25	165	69	143	146	186	57	43	3	6	39	238	6	0	215	62	0	10	2	1	1	993.34	916.17	768.31	811.07	82.23	48.18	118.31	56.92	133	41	46	11	33	10	4.62019	14.7769	5.77677	19.7822	1.78761	4.38	3.58515	5.692
2020-09-21	234	13	22	121	78	111	123	170	39	25	0	5	70	146	9	4	152	68	2	11	1	1	0	766.72	1122.81	627.82	1034.2	64.09	29.29	74.81	59.32	103	55	32	6	17	7	5.04421	16.5119	6.09534	18.8036	2.00281	4.88167	4.40059	8.47429
2020-09-22	198	10	16	107	65	90	108	131	47	20	0	6	41	149	1	1	137	55	0	5	1	1	0	693.15	1257.38	574.38	1175.67	79.84	66.36	38.93	15.35	79	46	41	6	17	3	5.05949	22.8615	7.27063	25.558	1.94732	11.06	2.29	5.11667
2020-09-23	180	18	13	93	56	90	90	121	34	25	0	13	55	105	4	3	125	42	0	9	4	1	3	472.86	802.26	398.08	737.67	40.57	45.42	34.21	19.17	79	31	28	5	18	6	3.78288	19.1014	5.03899	23.7958	1.44893	9.084	1.90056	3.195
2020-09-24	198	13	15	117	53	90	108	131	49	18	0	3	41	153	0	1	137	54	2	3	2	1	1	502.7	810.32	383.7	755.36	88.38	43.53	30.62	11.43	86	40	38	9	13	5	3.66934	15.0059	4.46163	18.884	2.32579	4.83667	2.35538	2.286
2020-09-25	185	14	11	101	59	88	97	119	50	15	1	10	44	127	2	2	132	47	0	4	2	0	2	312.7	557.86	212	496.04	64.78	60.89	34.74	0.93	77	36	40	10	14	1	2.36894	11.8694	2.75325	13.7789	1.6195	6.089	2.48143	0.93
2020-09-26	217	18	13	117	69	110	107	141	52	21	3	5	50	159	3	0	156	59	1	1	0	0	0	574.41	1009.47	416.24	970.06	101.87	18.56	24.3	20.85	95	45	45	6	13	8	3.68212	17.1097	4.38147	21.5569	2.26378	3.09333	1.86923	2.60625
2020-09-27	261	22	22	150	67	131	130	153	75	32	1	13	61	185	2	0	203	50	1	7	0	0	0	655.86	699.68	502.2	625.64	108.77	58.41	44.16	15.63	113	35	62	10	27	5	3.23084	13.9936	4.44425	17.8754	1.75435	5.841	1.63556	3.126
2020-09-28	208	18	19	97	74	108	100	134	44	28	2	5	37	160	3	3	131	67	1	9	0	0	0	553.93	959.73	423.15	915.13	77.12	39.08	51.33	5.52	73	54	31	10	25	3	4.22847	14.3243	5.79658	16.9469	2.48774	3.908	2.0532	1.84
2020-09-29	193	18	11	102	62	97	96	141	28	22	2	3	41	142	6	1	124	61	0	8	0	0	0	496.02	729.29	423.01	677.61	34.64	29.95	36.07	21.73	83	50	22	6	17	5	4.00016	11.9556	5.09651	13.5522	1.57455	4.99167	2.12176	4.346
2020-09-30	197	10	15	106	66	92	105	130	47	19	1	5	31	158	1	2	134	55	0	7	1	0	1	464.95	598.83	375.4	560.08	55	26.46	33.65	12.29	80	43	40	6	13	6	3.46978	10.8878	4.6925	13.0251	1.375	4.41	2.58846	2.04833
2020-10-01	215	29	13	117	56	104	111	124	57	33	1	3	31	177	2	2	167	44	1	3	0	0	0	453.67	384.33	326.83	297.3	76.41	34.52	48.73	52.51	93	28	48	8	25	8	2.71659	8.73477	3.5143	10.6179	1.59187	4.315	1.9492	6.56375
2020-10-02	242	27	18	117	80	116	126	155	47	36	4	4	44	189	5	0	180	53	4	4	1	0	1	549.81	688.9	423.86	647.42	75.7	17.58	45.75	23.9	103	45	43	3	30	5	3.0545	12.9981	4.11515	14.3871	1.76047	5.86	1.525	4.78
2020-10-03	234	31	16	123	64	115	119	147	46	39	2	5	55	170	4	0	179	46	0	7	2	2	0	508.67	764.13	389.25	721.37	50.51	29.95	66.92	12.81	105	35	38	7	34	4	2.84173	16.6115	3.70714	20.6106	1.32921	4.27857	1.96824	3.2025
2020-10-04	279	33	29	151	66	130	149	176	57	43	3	4	50	212	12	1	221	50	0	8	0	0	0	702.77	694.16	534.4	640.57	73	15.2	93.61	24.99	132	39	49	6	38	4	3.17995	13.8832	4.04848	16.4249	1.4898	2.53333	2.46342	6.2475
2020-10-05	250	22	25	137	66	126	124	169	51	29	1	7	35	201	5	2	193	49	0	7	1	1	0	753.89	647.29	626.13	567.88	92.17	26.93	34.21	52.48	126	35	44	7	22	7	3.90617	13.21	4.96929	16.2251	2.09477	3.84714	1.555	7.49714
2020-10-06	195	17	10	116	52	105	90	123	47	23	2	5	45	137	5	3	134	56	1	3	1	0	1	612.26	830.54	467.27	696.84	109.04	77.29	33.47	56.41	77	41	40	7	15	8	4.5691	14.8311	6.06844	16.9961	2.726	11.0414	2.23133	7.05125
2020-10-07	212	22	16	100	74	108	104	132	44	34	2	10	45	151	4	2	147	56	2	7	0	0	0	644.86	757.21	469.26	640.69	69.69	48.66	100.59	67.86	87	38	34	9	24	9	4.3868	13.5216	5.39379	16.8603	2.04971	5.40667	4.19125	7.54
2020-10-08	192	14	16	103	59	94	98	127	36	27	2	2	53	133	3	1	131	53	1	7	0	0	0	406.53	597.84	302.67	519.25	52.94	48.83	49.24	29.03	80	40	29	7	21	5	3.10328	11.28	3.78338	12.9813	1.82552	6.97571	2.34476	5.806
2020-10-09	234	23	20	127	64	126	108	156	45	31	2	7	52	171	3	1	175	49	1	8	1	0	1	503.98	590.89	399.44	523.99	54.32	39.32	48.47	27.58	114	35	35	7	24	7	2.87989	12.059	3.50386	14.9711	1.552	5.61714	2.01958	3.94
2020-10-10	233	38	17	122	56	107	126	139	44	49	1	7	60	163	3	0	170	55	2	6	0	0	0	731.11	495.48	615.82	408.21	40.59	48.24	73.88	39.03	99	34	31	11	39	10	4.30065	9.00873	6.2204	12.0062	1.30935	4.38545	1.89436	3.903
2020-10-11	274	32	17	150	75	135	139	173	57	41	3	5	57	196	15	1	214	47	1	11	1	1	0	630.63	1015.56	474.62	969.24	74.4	27.42	75.97	18.9	128	36	47	6	36	5	2.94687	21.6077	3.70797	26.9233	1.58298	4.57	2.11028	3.78
2020-10-12	258	32	17	145	64	109	149	167	47	43	1	9	48	189	7	5	184	65	2	7	0	0	0	614.6	1006.74	450.6	906.11	88.8	9.73	73.58	90.9	109	50	44	2	30	13	3.34022	15.4883	4.13394	18.1222	2.01818	4.865	2.45267	6.99231
2020-10-13	196	21	14	100	61	84	112	131	35	29	1	3	55	134	4	0	138	55	0	3	0	0	0	551.72	862.99	448.7	826.8	42.12	21.3	59.9	14.89	85	44	29	6	23	5	3.99797	15.6907	5.27882	18.7909	1.45241	3.55	2.60435	2.978
2020-10-14	211	17	16	117	61	105	106	137	50	23	1	8	51	150	2	0	153	51	0	7	0	0	0	638.38	946.74	527.82	809.78	77.24	105.56	31.69	31.4	97	34	37	12	18	5	4.17242	18.5635	5.44144	23.8171	2.08757	8.79667	1.76056	6.28
2020-10-15	213	15	12	115	71	110	103	155	35	23	0	5	41	162	4	1	142	61	1	9	0	0	0	479.34	1192.23	400.07	1071.81	54.84	25.72	24.43	94.7	100	46	30	4	12	11	3.37563	19.5448	4.0007	23.3002	1.828	6.43	2.03583	8.60909
2020-10-16	175	20	10	98	47	92	83	109	44	22	0	2	30	136	5	2	117	52	1	3	2	1	1	430.12	651.47	321.25	556.2	53.1	46.38	55.77	48.89	71	34	32	11	14	7	3.67624	12.5283	4.52465	16.3588	1.65937	4.21636	3.98357	6.98429
2020-10-17	184	20	12	108	44	91	93	123	36	24	1	9	43	125	6	1	131	45	2	6	0	0	0	394.14	732.65	324.51	706.99	41.25	9.19	28.38	14.15	77	39	32	3	22	2	3.0087	16.2811	4.21442	18.1279	1.28906	3.06333	1.29	7.075
2020-10-18	272	35	20	144	73	136	136	182	36	48	6	5	49	213	4	1	210	56	0	5	1	1	0	579.05	1238.22	470.52	1197.73	36.38	21.06	63.32	19.43	133	44	30	5	41	7	2.75738	22.1111	3.53774	27.2211	1.21267	4.212	1.54439	2.77571
2020-10-19	230	29	14	119	68	117	113	161	30	38	1	3	41	180	3	3	169	51	2	7	1	0	1	711.26	929.34	602.44	830.59	44.71	28.92	64.11	68.46	116	35	26	4	27	11	4.20864	18.2224	5.19345	23.7311	1.71962	7.23	2.37444	6.22364
2020-10-20	199	26	11	110	52	100	99	127	45	26	1	4	57	136	0	2	134	57	0	8	0	0	0	404.84	1191.77	321.89	1120.58	48.75	22.9	34.2	33.56	79	41	37	7	18	8	3.02119	20.9082	4.07456	27.3312	1.31757	3.27143	1.9	4.195
2020-10-21	209	26	9	104	70	99	110	140	39	30	0	11	35	161	1	1	142	58	0	8	1	0	1	639.19	1263.43	509.67	1183.89	62.04	30.17	67.48	49.37	89	42	31	8	22	8	4.50134	21.7833	5.72663	28.1879	2.00129	3.77125	3.06727	6.17125
2020-10-22	213	15	15	121	62	98	115	140	49	23	1	6	44	157	2	4	155	51	1	6	0	0	0	643.01	891.68	511.52	846.54	81.59	35.58	49.3	9.56	92	41	43	6	19	4	4.14845	17.4839	5.56	20.6473	1.89744	5.93	2.59474	2.39
2020-10-23	187	18	9	99	61	89	98	127	35	23	2	7	48	124	5	3	131	49	0	6	1	1	0	465.86	829.96	360.27	763.17	52.85	58.07	50.71	8.72	85	36	26	8	18	5	3.55618	16.938	4.23847	21.1992	2.03269	7.25875	2.81722	1.744
2020-10-24	188	31	8	100	49	80	108	112	44	31	1	2	37	143	3	3	142	41	0	5	0	0	0	480.65	507.18	337.34	439.27	98.56	16.89	43.1	51.02	83	26	35	7	23	8	3.38486	12.3702	4.06434	16.895	2.816	2.41286	1.87391	6.3775
2020-10-25	257	30	26	144	57	122	135	162	41	52	2	7	50	195	4	1	204	52	0	1	0	0	0	734.75	786.59	570.45	737.41	65.87	25.36	96.56	23.82	123	38	34	7	45	7	3.60172	15.1267	4.6378	19.4055	1.93735	3.62286	2.14578	3.40286
2020-10-26	235	28	16	123	68	105	130	152	41	41	1	10	36	179	8	2	165	63	3	4	0	0	0	509.45	970.28	392.98	919.12	47	13.62	69.47	34.84	95	50	36	5	34	7	3.08758	15.4013	4.13663	18.3824	1.30556	2.724	2.04324	4.97714
2020-10-27	200	24	15	103	58	103	97	134	32	34	0	14	39	144	1	2	126	68	0	5	1	0	1	424.01	1045.27	305.33	954.3	57.32	28.05	61.36	62.92	79	51	25	7	22	10	3.36516	15.3716	3.86494	18.7118	2.2928	4.00714	2.78909	6.292
2020-10-28	214	29	11	100	74	100	114	132	47	34	1	11	48	153	0	2	140	61	0	12	1	0	1	531.7	1097.79	344.61	916.17	95.13	80.43	91.96	80.19	81	38	37	10	22	12	3.79786	17.9966	4.25444	24.1097	2.57108	8.043	4.18	6.6825
2020-10-29	206	30	16	106	54	96	110	127	39	39	1	7	55	140	0	4	140	63	0	2	1	0	1	402.11	1061.23	294.33	898.09	57.27	57.05	49.66	106.09	80	45	32	6	27	12	2.87221	16.8449	3.67913	19.9576	1.78969	9.50833	1.83926	8.84083
2020-10-30	198	21	8	104	65	88	110	127	47	24	0	9	32	148	5	4	140	53	1	3	1	1	0	557.48	987.16	452.04	949.79	64.07	25.74	41.37	11.63	80	43	40	6	20	4	3.982	18.6257	5.6505	22.0881	1.60175	4.29	2.0685	2.9075
2020-10-31	198	27	9	105	57	85	113	124	46	27	1	6	39	146	7	0	150	39	0	6	3	1	2	578.41	585.53	449	495.18	82.3	52.51	45.74	37.84	89	27	37	8	23	4	3.85607	15.0136	5.04494	18.34	2.22432	6.56375	1.9887	9.46
2020-11-01	250	37	15	147	51	114	136	146	53	46	5	7	41	200	1	1	197	44	0	9	0	0	0	410.08	618.3	282.73	526.61	54.93	30.64	67.23	58.93	109	30	49	4	35	9	2.08162	14.0523	2.59385	17.5537	1.12102	7.66	1.92086	6.54778
2020-11-02	212	20	15	109	68	103	109	136	47	29	0	3	54	151	4	0	139	62	1	10	0	0	0	444.53	1268.17	340.94	1137.21	47.72	72.96	55.87	58	89	41	32	11	18	10	3.19806	20.4544	3.83079	27.7368	1.49125	6.63273	3.10389	5.8
2020-11-03	189	29	6	95	59	94	95	125	38	26	0	4	56	120	7	2	130	54	0	5	0	0	0	391.64	1022.31	310.88	904.34	38.07	21.05	42.69	96.92	80	41	33	4	17	9	3.01262	18.9317	3.886	22.0571	1.15364	5.2625	2.51118	10.7689
2020-11-04	183	19	11	89	64	95	88	109	46	26	2	3	42	137	0	1	138	37	2	6	0	0	0	629.06	493.34	500.38	426.49	80.32	48.75	46.76	18.1	77	26	36	8	23	3	4.55841	13.3335	6.49844	16.4035	2.23111	6.09375	2.03304	6.03333
2020-11-05	231	31	18	106	76	119	112	131	59	40	1	7	51	170	2	1	157	66	0	6	2	0	2	485.89	848.93	350.7	752.42	78.13	52.12	54.19	44.39	79	46	48	9	29	11	3.09484	12.8626	4.43924	16.357	1.62771	5.79111	1.86862	4.03545
2020-11-06	239	19	19	123	78	107	132	153	51	30	5	16	36	185	2	0	157	67	0	10	5	1	4	660.72	1141.04	498.82	1089.82	89.55	36.87	66.7	14.35	87	54	41	8	24	5	4.20841	17.0304	5.73356	20.1819	2.18415	4.60875	2.77917	2.87
2020-11-07	229	36	18	114	61	104	125	134	49	44	2	8	44	164	12	1	163	57	1	8	0	0	0	499.71	1081.4	356.86	1000.02	68.38	23.12	74.47	48.94	93	35	42	6	28	14	3.06571	18.9719	3.8372	28.572	1.6281	3.85333	2.65964	3.49571
2020-11-08	249	44	30	123	52	129	120	137	45	64	3	9	52	187	1	0	190	50	2	6	1	0	1	647.94	990.63	473.37	893.55	56.69	18.52	113.94	78.56	97	34	39	5	51	11	3.41021	19.8126	4.8801	26.2809	1.45359	3.704	2.23412	7.14182
2020-11-09	220	24	18	105	73	103	117	138	44	38	0	3	43	169	3	2	151	61	0	8	0	0	0	554.92	1458.8	347.47	1153.83	81.75	30.18	125.7	274.79	89	43	35	7	27	11	3.67497	23.9148	3.90416	26.8333	2.33571	4.31143	4.65556	24.9809
2020-11-10	178	33	12	99	34	91	87	101	35	41	1	3	48	120	6	1	128	46	0	4	0	0	0	395.03	930.77	247.43	784.93	47.89	20.22	95.63	125.62	62	36	29	5	36	5	3.08617	20.2341	3.99081	21.8036	1.65138	4.044	2.65639	25.124
2020-11-11	219	34	16	96	73	115	104	132	40	45	2	4	29	176	9	1	155	56	1	5	2	2	0	710.83	1103.62	529.28	999.83	84.13	37.95	94.3	65.84	84	40	32	8	37	8	4.586	19.7075	6.30095	24.9958	2.62906	4.74375	2.54865	8.23
2020-11-12	195	27	17	101	50	100	95	121	35	39	0	2	44	146	1	2	139	51	0	3	2	1	1	686.23	621.08	571.79	513.42	51.38	31.23	63.06	76.43	84	33	29	6	26	12	4.93691	12.178	6.80702	15.5582	1.77172	5.205	2.42538	6.36917
2020-11-13	173	18	11	86	58	82	91	115	34	22	2	8	34	124	7	0	120	45	0	7	1	0	1	546.65	613.95	448.46	560.46	45.54	10.97	41.61	42.52	72	35	30	4	16	6	4.55542	13.6433	6.22861	16.0131	1.518	2.7425	2.60062	7.08667
2020-11-14	196	33	9	99	55	94	102	115	44	36	1	7	53	133	3	0	145	41	1	8	1	1	0	506.11	527.74	380.89	472.28	49.52	50.12	74.4	5.34	79	29	31	10	34	2	3.49041	12.8717	4.82139	16.2855	1.59742	5.012	2.18824	2.67
2020-11-15	256	44	19	133	60	133	123	147	54	52	3	7	56	188	4	1	203	49	0	4	0	0	0	550.1	724.21	394.49	676.26	74.76	19.69	76.78	28.26	110	34	48	6	42	9	2.70985	14.7798	3.58627	19.89	1.5575	3.28167	1.8281	3.14
2020-11-16	225	39	15	108	63	115	110	133	44	48	0	9	44	166	2	4	161	55	2	5	2	2	0	633.44	831.92	484.84	769.08	76.23	23.89	72.37	38.95	91	38	34	6	36	11	3.93441	15.1258	5.32791	20.2389	2.24206	3.98167	2.01028	3.54091
2020-11-17	206	28	9	114	55	102	104	132	40	31	3	5	51	147	2	1	141	57	0	8	0	0	0	459.92	982.16	331.59	925.31	50.38	19.59	53.13	37.26	83	43	32	7	23	7	3.26184	17.2309	3.99506	21.5188	1.57437	2.79857	2.31	5.32286
2020-11-18	205	25	11	109	60	95	110	133	39	33	0	7	49	139	9	1	140	53	3	7	2	1	1	495	897.28	370.63	829.48	37.32	51.51	87.05	16.29	84	40	26	10	30	3	3.53571	16.9298	4.41226	20.737	1.43538	5.151	2.90167	5.43
2020-11-19	207	13	14	123	57	102	105	150	37	20	0	6	59	134	4	4	128	73	0	4	2	0	2	645.98	1368.71	562.85	1293.75	57.35	53.95	25.78	21.01	89	55	25	12	14	6	5.04672	18.7495	6.32416	23.5227	2.294	4.49583	1.84143	3.50167
2020-11-20	202	24	13	99	66	103	99	128	43	30	1	8	51	138	3	2	142	55	1	4	0	0	0	636.74	731.85	483.37	675.3	96.66	13.16	56.71	15.86	82	43	37	4	23	7	4.48408	13.3064	5.89476	15.7047	2.61243	3.29	2.46565	2.26571
2020-11-21	219	35	13	108	63	103	116	144	32	39	4	4	27	173	12	3	160	44	1	12	2	1	1	751.25	920.48	646.13	840.03	32.59	20.63	63.76	59.82	102	29	27	4	27	11	4.69531	20.92	6.33461	28.9666	1.20704	5.1575	2.36148	5.43818
2020-11-22	247	39	20	147	41	128	119	139	54	48	6	5	36	203	2	1	194	45	0	8	0	0	0	662.75	693.78	472.98	589.5	86.52	47.14	90.99	57.14	106	25	43	11	39	9	3.41624	15.4173	4.46208	23.58	2.01209	4.28545	2.33308	6.34889
2020-11-23	191	31	8	91	61	81	110	115	43	33	0	3	40	141	5	2	133	53	1	4	0	0	0	500.27	1150.67	367.63	1018.36	83.7	69.72	48.94	62.59	76	34	35	8	22	11	3.76143	21.7108	4.83724	29.9518	2.39143	8.715	2.22455	5.69
2020-11-24	187	23	10	97	57	93	94	116	44	26	1	2	46	137	1	1	142	40	1	3	1	0	1	616.23	782.75	516.59	729.21	57.73	45.07	41.91	6.54	85	27	35	8	22	4	4.33965	19.5688	6.07753	27.0078	1.64943	5.63375	1.905	1.635
2020-11-25	209	34	13	95	67	101	108	122	54	31	2	14	39	155	1	0	136	66	0	4	3	3	0	459.99	1161.78	328.16	1036.5	85.19	80.4	43.08	44.88	70	45	42	12	22	9	3.38228	17.6027	4.688	23.0333	2.02833	6.7	1.95818	4.98667
2020-11-26	212	37	12	119	44	107	105	122	45	43	2	8	47	152	4	1	152	54	2	3	1	1	0	579.3	566.85	420.02	454.44	72.47	72.05	85.73	16.79	83	35	34	10	34	8	3.81118	10.4972	5.06048	12.984	2.13147	7.205	2.52147	2.09875
2020-11-27	197	21	10	110	56	79	118	118	53	25	1	5	53	138	1	0	139	50	0	7	1	0	1	526.48	656.3	431.44	575.5	58.93	59.16	34.41	21.64	79	34	41	10	18	6	3.78763	13.126	5.46127	16.9265	1.43732	5.916	1.91167	3.60667
2020-11-28	234	39	15	116	64	120	114	136	49	47	2	2	40	187	5	0	173	53	0	7	1	1	0	724.34	719.13	569.14	635.75	72.46	41.5	69.79	40.45	98	31	40	8	34	13	4.18694	13.5685	5.80755	20.5081	1.8115	5.1875	2.05265	3.11154
2020-11-29	245	43	23	121	58	114	131	138	49	58	0	7	43	184	8	3	185	47	0	10	3	1	2	428.98	861.6	282.18	755.34	67.18	24.59	79.62	81.67	99	29	43	6	43	12	2.31881	18.3319	2.8503	26.0462	1.56233	4.09833	1.85163	6.80583
2020-11-30	216	32	11	110	63	105	111	134	42	39	1	7	38	169	2	0	146	61	2	6	1	0	1	485.79	1107.49	329.2	907.25	76.72	140.08	78.92	60.16	89	39	33	7	23	15	3.32733	18.1556	3.69888	23.2628	2.32485	20.0114	3.4313	4.01067
2020-12-01	241	22	16	129	74	103	138	151	60	29	1	7	58	171	5	0	171	62	1	6	1	1	0	600.4	1242.05	461.98	1158.38	102.95	35.69	34.85	47.98	100	43	52	8	18	11	3.51111	20.0331	4.6198	26.9391	1.97981	4.46125	1.93611	4.36182
2020-12-02	201	37	14	92	58	90	111	118	42	41	0	5	49	144	1	2	131	66	1	3	0	0	0	479.61	1343.28	346.49	1230.17	56.32	40.41	76.8	72.7	71	45	29	11	31	10	3.66115	20.3527	4.88014	27.3371	1.94207	3.67364	2.47742	7.27
2020-12-03	173	17	13	90	53	82	91	116	35	22	0	4	43	122	1	3	124	46	2	1	0	0	0	734.62	676.75	652.84	617.91	36.64	52	45.14	6.84	78	36	27	7	19	3	5.92435	14.712	8.36974	17.1642	1.35704	7.42857	2.37579	2.28
2020-12-04	181	19	14	94	54	94	87	116	40	24	1	6	42	130	2	1	130	44	0	6	1	0	1	631.65	971.93	523.67	936.27	58.75	13.39	48.53	22.27	75	34	36	4	18	6	4.85885	22.0893	6.98227	27.5374	1.63194	3.3475	2.69611	3.71167
2020-12-05	210	25	15	110	60	112	98	122	60	28	0	6	50	154	0	0	163	41	1	5	0	0	0	666.38	1307.74	512.46	1257.48	91.65	19.77	62.27	30.49	89	27	54	6	20	8	4.08822	31.8961	5.75798	46.5733	1.69722	3.295	3.1135	3.81125
2020-12-06	269	41	22	140	66	125	144	152	64	48	5	6	57	199	6	1	191	70	1	5	2	1	1	510.64	1425.09	343.45	1341	95.4	54.08	66.81	30.01	95	49	52	12	39	9	2.67351	20.3584	3.61526	27.3673	1.83462	4.50667	1.71308	3.33444
2020-12-07	206	22	14	112	58	104	102	134	42	30	0	4	55	145	2	0	159	41	0	6	0	0	0	514.7	737.47	388.79	697.93	59.56	20.5	66.35	19.04	96	32	38	4	25	5	3.23711	17.9871	4.0499	21.8103	1.56737	5.125	2.654	3.808
2020-12-08	210	29	19	90	72	99	111	133	38	39	0	3	34	170	1	2	141	62	0	7	0	0	0	380.4	1647.13	253.99	1582.88	61.81	3.32	64.6	60.93	79	49	35	1	27	12	2.69787	26.5666	3.21506	32.3037	1.766	3.32	2.39259	5.0775
2020-12-09	179	19	28	86	46	89	90	96	39	42	2	5	40	132	0	2	126	46	0	5	2	1	1	595.33	770.76	450.89	637.39	66.41	30.93	51.66	101.62	64	26	32	7	29	12	4.72484	16.7557	7.04516	24.515	2.07531	4.41857	1.78138	8.46833
2020-12-10	195	21	20	85	69	100	95	127	35	32	1	11	50	132	1	1	146	44	0	5	0	0	0	451	952.02	322.88	872.07	73.46	12.62	53.29	67.33	89	35	33	2	23	7	3.08904	21.6368	3.62787	24.9163	2.22606	6.31	2.31696	9.61857
2020-12-11	204	17	13	114	60	92	112	129	53	22	0	7	50	140	5	2	145	50	0	8	1	0	1	513.68	751.08	389.8	624.05	63.04	114.13	60.84	12.9	89	34	37	13	19	3	3.54262	15.0216	4.37978	18.3544	1.70378	8.77923	3.20211	4.3
2020-12-12	234	22	21	124	67	119	115	137	65	32	0	6	43	183	0	2	173	54	0	6	1	0	1	619.17	1141.26	477.03	1079.86	76.55	27.64	65.59	33.76	93	39	56	7	24	8	3.57902	21.1344	5.12935	27.6887	1.36696	3.94857	2.73292	4.22
2020-12-13	257	36	24	134	63	119	138	157	49	50	1	2	54	197	4	0	203	46	1	7	0	0	0	744.32	862.83	597.55	793.49	58.22	40.9	87.57	28.44	120	31	41	7	41	8	3.6666	18.7572	4.97958	25.5965	1.42	5.84286	2.13585	3.555
2020-12-14	210	17	18	116	59	97	113	132	52	26	0	8	32	164	4	2	151	49	0	10	0	0	0	734.77	855.39	588.84	793.38	83.5	41.94	62.43	20.07	89	35	43	8	19	6	4.86603	17.4569	6.61618	22.668	1.94186	5.2425	3.28579	3.345
2020-12-15	204	25	19	94	66	91	113	121	46	35	2	9	40	151	2	2	142	55	0	7	0	0	0	551.01	757.26	418.59	632.94	74.73	66.62	56.46	56.1	77	37	40	6	24	11	3.88035	13.7684	5.43623	17.1065	1.86825	11.1033	2.3525	5.1
2020-12-16	171	17	10	93	51	79	92	103	47	21	0	14	38	116	1	2	117	48	0	5	1	0	1	446.43	832.23	352.09	774.36	69.12	28.48	25.22	29.39	65	33	37	9	15	6	3.81564	17.3381	5.41677	23.4655	1.86811	3.16444	1.68133	4.89833
2020-12-17	182	20	18	88	56	82	100	102	50	30	0	11	43	126	2	0	128	49	0	3	2	2	0	423.9	804.59	313.44	725.37	69.13	58.83	41.33	20.39	63	35	39	10	26	4	3.31172	16.4202	4.97524	20.7249	1.77256	5.883	1.58962	5.0975
2020-12-18	190	22	16	91	61	93	97	124	35	31	0	6	52	130	0	2	128	57	1	4	0	0	0	440	686.67	312.57	612.23	66.21	44.75	61.22	29.69	78	42	27	8	23	7	3.4375	12.0468	4.00731	14.5769	2.45222	5.59375	2.66174	4.24143
2020-12-19	212	24	19	107	62	93	119	132	41	35	4	5	47	152	7	1	148	58	0	6	0	0	0	480.85	791.51	335.57	707.68	58.68	45.7	81.22	36.56	84	42	34	7	27	8	3.24899	13.6467	3.99488	16.8495	1.72588	6.52857	3.00815	4.57
2020-12-20	225	29	22	122	52	98	127	134	45	43	3	7	45	172	1	0	165	54	1	5	0	0	0	588.96	1324.42	422.86	1265.56	68.18	22.43	93.5	36.43	89	39	38	7	35	8	3.56945	24.5263	4.75124	32.4503	1.79421	3.20429	2.67143	4.55375
2020-12-21	221	23	15	111	72	86	135	144	48	29	0	12	57	147	5	0	152	60	1	5	3	2	1	694.44	1411.7	600.34	1355.84	50.26	20.94	43.84	34.92	94	44	39	7	19	9	4.56868	23.5283	6.3866	30.8145	1.28872	2.99143	2.30737	3.88
2020-12-22	196	14	12	97	73	111	85	145	31	19	1	7	37	148	0	4	133	56	2	4	1	1	0	614.69	1297.63	567.84	1250.3	31.46	16.23	15.01	31.1	96	43	26	4	10	9	4.62173	23.172	5.915	29.0767	1.21	4.0575	1.501	3.45556
2020-12-23	187	23	15	101	48	89	98	111	40	33	3	9	46	132	0	0	126	54	2	3	2	1	1	524.46	1072.01	410.62	996.7	61.69	54.39	50.05	20.24	71	35	29	9	24	9	4.16238	19.852	5.78338	28.4771	2.12724	6.04333	2.08542	2.24889
2020-12-24	182	21	8	91	62	89	93	111	50	21	0	5	38	134	2	3	130	50	1	0	1	0	1	710.03	1028.89	607.05	930.64	68.98	87.4	34	10.85	74	36	39	10	17	4	5.46177	20.5778	8.20338	25.8511	1.76872	8.74	2	2.7125
2020-12-25	189	16	18	103	52	97	92	116	43	27	3	8	49	127	2	3	125	57	0	5	2	0	2	685.57	1154.75	507.51	1042.12	103.04	65.74	52.56	46.89	71	39	32	10	19	8	5.48456	20.2588	7.14803	26.721	3.22	6.574	2.76632	5.86125
2020-12-26	214	23	16	111	64	108	106	134	53	27	0	6	62	142	3	1	158	48	1	6	1	0	1	606.25	844.3	461.96	779.77	85.69	46.61	58.6	17.92	97	30	40	12	21	6	3.83703	17.5896	4.76247	25.9923	2.14225	3.88417	2.79048	2.98667
2020-12-27	258	37	21	131	69	136	122	162	48	47	1	9	31	210	8	0	192	61	2	1	2	1	1	704.93	1394.06	537.64	1320.09	83.39	25.7	81.75	48.27	115	43	41	6	35	12	3.67151	22.8534	4.67513	30.6998	2.0339	4.28333	2.33571	4.0225
2020-12-28	221	13	24	110	74	109	112	146	43	29	3	7	57	149	5	3	149	68	0	4	0	0	0	499.09	1466.3	381.52	1406.6	49.76	40.11	47.94	19.59	90	53	35	8	21	7	3.3496	21.5632	4.23911	26.5396	1.42171	5.01375	2.28286	2.79857
2020-12-29	199	13	18	109	59	99	100	131	39	28	1	5	60	130	2	2	129	63	0	6	1	0	1	414.55	1372.45	271.72	1306.6	61.66	29.42	61.4	36.43	76	49	31	7	21	7	3.21357	21.7849	3.57526	26.6653	1.98903	4.20286	2.92381	5.20429
2020-12-30	169	16	11	91	51	79	90	109	38	21	1	3	37	123	2	4	128	34	1	6	0	0	0	343.68	441.35	272.29	398.84	33.82	28.62	36.84	13.89	81	22	32	6	14	6	2.685	12.9809	3.3616	18.1291	1.05687	4.77	2.63143	2.315
2020-12-31	133	8	5	86	34	63	70	77	47	8	1	3	37	91	2	0	98	31	0	4	0	0	0	237.08	171.35	186.74	104.19	42.31	58.58	7.55	8.58	60	14	32	14	5	3	2.41918	5.52742	3.11233	7.44214	1.32219	4.18429	1.51	2.86
	2022-01-19
	2022-12-19
	2022-01-20

## Sheet: D2D Daily
Date/Acuity	1	2	3	4	5
2019-01-01	00:00:15.357000	00:03:42.058000	00:07:21.201000	00:00:53	#DIV/0!
2019-01-02	00:00:00	00:06:58.958000	00:08:59.352000	#DIV/0!	#DIV/0!
2019-01-03	00:00:00	00:03:33.412000	00:08:04.372000	00:10:34.333000	00:26:01
2019-01-04	00:00:00	00:03:29.023000	00:07:54.110000	00:15:29	00:17:37
2019-01-05	00:00:05.391000	00:05:02.510000	00:05:18.373000	00:03:54.667000	00:06:45
2019-01-06	00:00:00	00:04:20.125000	00:06:55.809000	00:11:35.125000	#DIV/0!
2019-01-07	00:00:43.714000	00:05:49.111000	00:11:09.260000	00:25:36.250000	00:07:59.500000
2019-01-08	00:00:00	00:07:36.314000	00:07:38.342000	#DIV/0!	00:02:54.667000
2019-01-09	00:00:00	00:06:32.278000	00:08:42.987000	#DIV/0!	#DIV/0!
2019-01-10	00:00:00	00:06:01.472000	00:07:33.994000	00:03:43	00:19:12.500000
2019-01-11	00:00:01.800000	00:07:37.240000	00:08:07.271000	00:16:27	#DIV/0!
2019-01-12	00:00:00	00:09:38.128000	00:09:13.389000	00:15:59	00:01:16
2019-01-13	00:00:00	00:05:14.667000	00:08:51.107000	00:05:56.222000	00:05:45
2019-01-14	00:00:07.733000	00:06:20.154000	00:07:46.920000	00:04:08	#DIV/0!
2019-01-15	00:00:00	00:07:09.020000	00:09:22.363000	00:06:51.500000	#DIV/0!
2019-01-16	00:00:00	00:05:26.038000	00:08:43.662000	00:28:51	00:00:00
2019-01-17	00:00:00	00:04:18.091000	00:06:41.426000	00:34:05	00:21:49
2019-01-18	00:00:00	00:03:57.707000	00:04:48.937000	00:15:07.667000	#DIV/0!
2019-01-19	00:00:00	00:03:57.933000	00:05:34.911000	00:07:12.750000	00:01:13
2019-01-20	00:00:00	00:04:50.271000	00:09:50.183000	00:12:47	#DIV/0!
2019-01-21	00:00:00	00:04:04.442000	00:08:12.874000	00:06:23.500000	00:07:17
2019-01-22	00:00:00	00:03:53.500000	00:06:52.769000	00:09:42.667000	00:13:41
2019-01-23	00:00:00	00:02:54.091000	00:06:07.265000	00:06:28	00:03:32
2019-01-24	00:00:20.700000	00:04:04.923000	00:06:50.577000	00:11:14	00:09:42.833000
2019-01-25	00:00:00	00:03:31.091000	00:06:55.148000	#DIV/0!	#DIV/0!
2019-01-26	00:00:00	00:05:21.113000	00:09:55.347000	00:44:56	#DIV/0!
2019-01-27	00:00:00	00:06:07.095000	00:07:32.504000	00:11:00.333000	#DIV/0!
2019-01-28	00:00:00	00:02:55.969000	00:06:18.798000	#DIV/0!	00:07:35
2019-01-29	00:00:00	00:03:36.040000	00:08:28.976000	#DIV/0!	00:03:58
2019-01-30	00:00:00	00:03:35.603000	00:08:48.779000	00:06:39	00:07:20.750000
2019-01-31	00:00:00	00:04:28.045000	00:10:44.873000	00:04:31	00:13:06.667000
2019-02-01	00:00:23.556000	00:04:37.630000	00:08:32.105000	00:04:21.500000	00:40:29.333000
2019-02-02	00:00:00	00:04:43.878000	00:09:03.691000	00:12:02	00:03:37
2019-02-03	00:00:42.400000	00:09:04.804000	00:13:51.110000	00:08:42	00:04:41
2019-02-04	00:00:43.818000	00:08:44.925000	00:09:51.566000	00:07:18.333000	00:06:17
2019-02-05	00:00:00	00:08:44.760000	00:12:19.056000	00:06:07	00:12:27
2019-02-06	00:00:00	00:11:21.469000	00:12:13.261000	00:14:22	00:08:16.667000
2019-02-07	00:00:00	00:05:48.821000	00:10:02.958000	00:16:25.667000	00:04:05
2019-02-08	00:00:00	00:06:12.923000	00:08:44.255000	00:06:56	#DIV/0!
2019-02-09	00:00:00	00:06:02.575000	00:08:46.663000	#DIV/0!	00:15:28.667000
2019-02-10	00:00:26	00:06:40.225000	00:08:31.915000	00:00:00	00:02:59
2019-02-11	00:00:00	00:05:32.500000	00:09:08.820000	00:20:04.444000	00:08:04
2019-02-12	00:00:00	00:03:49.047000	00:07:23.768000	00:12:08.333000	#DIV/0!
2019-02-13	00:00:00	00:04:27.543000	00:06:41.733000	00:51:02	00:03:36
2019-02-14	00:00:00	00:07:03.788000	00:08:25.909000	00:18:14	#DIV/0!
2019-02-15	00:00:00	00:05:43.224000	00:05:45.669000	00:06:26	00:14:25
2019-02-16	00:00:18.182000	00:04:38.709000	00:09:57.110000	#DIV/0!	00:08:28
2019-02-17	00:00:00	00:04:08	00:08:58.161000	00:07:11.667000	#DIV/0!
2019-02-18	00:00:00	00:06:06.672000	00:09:24.605000	00:22:10.500000	00:45:30
2019-02-19	00:00:03	00:03:14.826000	00:06:21.658000	00:09:48.500000	00:26:51
2019-02-20	00:00:00	00:05:17.377000	00:07:25.725000	00:14:35	00:18:25
2019-02-21	00:00:00	00:04:44.812000	00:07:05.859000	#DIV/0!	00:03:24
2019-02-22	00:00:46.200000	00:05:01.212000	00:06:55.484000	#DIV/0!	00:10:12.500000
2019-02-23	00:02:21.625000	00:03:35.892000	00:07:04.448000	00:14:51	00:10:55.750000
2019-02-24	00:00:25.875000	00:02:46.520000	00:06:37.370000	00:03:04.667000	00:03:17
2019-02-25	00:00:00	00:03:35.182000	00:07:04.112000	00:05:16	00:08:43
2019-02-26	00:00:00	00:04:50.575000	00:08:10.657000	00:44:26	00:02:14
2019-02-27	00:00:00	00:02:49.094000	00:08:44.020000	00:32:34	00:10:19
2019-02-28	00:00:00	00:03:53.615000	00:11:06.517000	00:04:14	00:14:24.500000
2019-03-01	00:00:27.444000	00:05:43.100000	00:08:41.166000	00:12:31.400000	00:12:58.333000
2019-03-02	00:00:00	00:04:58.464000	00:09:15.819000	00:08:47	#DIV/0!
2019-03-03	00:00:00	00:05:07.667000	00:10:51.811000	00:11:03.875000	00:18:17
2019-03-04	00:00:00	00:04:42.796000	00:08:00.925000	#DIV/0!	00:05:09.500000
2019-03-05	00:00:15.571000	00:07:06.077000	00:07:41.446000	00:09:30	00:05:06
2019-03-06	00:00:00	00:04:02.523000	00:08:40.724000	00:12:12.500000	00:27:54
2019-03-07	00:00:28.250000	00:03:35.918000	00:06:02.593000	00:03:29	00:24:16
2019-03-08	00:00:00	00:04:38.541000	00:08:01.290000	00:17:14	#DIV/0!
2019-03-09	00:00:00	00:04:34.981000	00:07:30.721000	00:02:39	00:07:53
2019-03-10	00:00:00	00:03:45.750000	00:07:39.516000	#DIV/0!	00:12:04
2019-03-11	00:00:00	00:04:34.250000	00:07:59.298000	00:36:44	00:09:15.600000
2019-03-12	00:00:00	00:04:25.424000	00:07:06.379000	00:15:56.500000	00:01:44
2019-03-13	00:00:00	00:02:24.156000	00:07:37.262000	00:05:42	00:13:21.667000
2019-03-14	00:00:00	00:04:38.014000	00:09:47.121000	00:03:48.500000	00:04:46
2019-03-15	00:03:25.300000	00:04:44.927000	00:08:41.362000	00:18:09	00:05:25
2019-03-16	00:00:03.500000	00:05:32.340000	00:08:39.433000	00:13:04	#DIV/0!
2019-03-17	00:00:17	00:05:19.278000	00:08:39.941000	00:07:21	#DIV/0!
2019-03-18	00:00:00	00:05:00.194000	00:08:01.112000	00:17:38	00:07:34.750000
2019-03-19	00:00:00	00:04:44.510000	00:08:24.065000	00:15:08	00:04:25
2019-03-20	00:00:00	00:03:34.447000	00:10:04.122000	00:17:45	00:03:38
2019-03-21	00:00:00	00:05:00.069000	00:06:21.013000	00:07:05.250000	00:06:54
2019-03-22	00:00:00	00:04:05.294000	00:09:06.205000	00:22:45.500000	#DIV/0!
2019-03-23	00:00:00	00:03:37.411000	00:07:50.128000	00:06:09	#DIV/0!
2019-03-24	00:00:00	00:05:49.145000	00:08:25.469000	00:16:44.500000	00:04:46
2019-03-25	00:00:00	00:08:21.875000	00:10:21.227000	00:30:08	00:06:24
2019-03-26	00:00:20.889000	00:04:55.283000	00:08:17.431000	00:08:08	00:08:35
2019-03-27	00:00:00	00:05:13.450000	00:10:47.932000	00:03:42	00:10:22
2019-03-28	00:00:00	00:04:36.857000	00:06:45.163000	00:04:25	00:05:43.667000
2019-03-29	00:00:00	00:05:06.354000	00:07:04.667000	00:07:31.333000	#DIV/0!
2019-03-30	00:00:00	00:05:46.244000	00:05:06.937000	00:04:03.250000	00:05:13
2019-03-31	00:00:00	00:04:37.600000	00:09:16.551000	00:12:36	#DIV/0!
2019-04-01	00:00:00	00:04:14.595000	00:08:29.267000	00:12:39	00:32:00
2019-04-02	00:00:00	00:04:14.049000	00:07:12.599000	00:08:48.667000	00:25:38
2019-04-03	00:00:00	00:04:08.511000	00:08:45.518000	00:12:40.500000	00:17:55.250000
2019-04-04	00:00:00	00:04:23.542000	00:06:06.161000	00:12:46	00:10:28
2019-04-05	00:00:00	00:06:26.537000	00:10:07.890000	#DIV/0!	00:00:33
2019-04-06	00:00:00	00:04:41.833000	00:07:34.725000	00:09:52.600000	00:03:26
2019-04-07	00:00:00	00:03:42.170000	00:08:05.426000	00:11:16.667000	00:48:08
2019-04-08	00:00:00	00:05:50.609000	00:08:04.778000	00:07:30	#DIV/0!
2019-04-09	00:00:16.800000	00:06:29.160000	00:08:30.865000	#DIV/0!	#DIV/0!
2019-04-10	00:00:45.500000	00:05:38.549000	00:08:21.186000	#DIV/0!	00:05:53.333000
2019-04-11	00:00:00	00:04:54.453000	00:07:38.138000	00:05:27.500000	#DIV/0!
2019-04-12	00:00:00	00:04:12.245000	00:09:35.345000	00:12:25	00:19:53
2019-04-13	00:00:00	00:04:14.955000	00:09:25.646000	#DIV/0!	00:29:36
2019-04-14	00:00:00	00:05:12.182000	00:09:58.670000	#DIV/0!	#DIV/0!
2019-04-15	00:00:00	00:03:27.829000	00:07:48.261000	00:06:45.700000	00:11:20
2019-04-16	00:00:00	00:03:07.805000	00:07:55.041000	00:15:41.800000	00:07:04
2019-04-17	00:00:00	00:04:01.633000	00:07:03.660000	00:02:11	00:09:31
2019-04-18	00:00:00	00:05:11.246000	00:07:13.217000	00:07:13.500000	00:07:09.500000
2019-04-19	00:00:00	00:06:12.389000	00:06:28.571000	00:04:47	00:07:10
2019-04-20	00:00:59	00:04:01.937000	00:06:55.858000	00:11:34.400000	#DIV/0!
2019-04-21	00:00:00	00:04:14.098000	00:06:50.850000	00:25:58.800000	#DIV/0!
2019-04-22	00:00:00	00:05:32.780000	00:07:39.735000	00:24:27.250000	00:05:21
2019-04-23	00:00:00	00:02:51.676000	00:08:07.609000	#DIV/0!	00:11:08.750000
2019-04-24	00:00:00	00:05:30.096000	00:07:55.178000	00:13:21.667000	00:08:17.500000
2019-04-25	00:00:00	00:03:17.795000	00:06:57.284000	00:09:15.500000	00:09:47
2019-04-26	00:00:00	00:04:27.894000	00:09:09.261000	00:12:46.333000	00:06:02
2019-04-27	00:03:19.500000	00:05:07.889000	00:07:10.685000	00:12:30.333000	00:16:17
2019-04-28	00:00:00	00:07:41.811000	00:12:00.167000	00:14:33	00:05:18
2019-04-29	00:00:00	00:03:09.271000	00:08:12.791000	00:06:19	00:17:32
2019-04-30	00:00:00	00:03:06.390000	00:06:32.899000	#DIV/0!	00:09:05.500000
2019-05-01	00:00:00	00:05:15.128000	00:07:09.244000	00:09:20.500000	00:05:08
2019-05-02	00:00:00	00:06:26.562000	00:08:24.914000	00:13:08.200000	00:30:25
2019-05-03	00:02:09.500000	00:05:13.615000	00:08:10.657000	#DIV/0!	00:11:07
2019-05-04	00:00:00	00:03:02.077000	00:07:16.745000	00:16:28.750000	00:05:52
2019-05-05	00:00:00	00:05:08.815000	00:08:42.899000	00:10:39.714000	00:18:16
2019-05-06	00:00:43.333000	00:03:24.600000	00:07:49.424000	00:08:14	00:04:16
2019-05-07	00:00:00	00:03:30.558000	00:08:42.767000	#DIV/0!	00:07:25
2019-05-08	00:00:00	00:05:00.077000	00:08:01.669000	00:13:18	00:16:20
2019-05-09	00:00:00	00:05:04.885000	00:09:36.645000	#DIV/0!	00:21:29
2019-05-10	00:00:00	00:05:03.027000	00:06:58.397000	00:02:02	00:01:14
2019-05-11	00:00:00	00:06:49.234000	00:06:31.702000	00:03:52	#DIV/0!
2019-05-12	00:00:00	00:04:45.651000	00:08:58.535000	#DIV/0!	#DIV/0!
2019-05-13	00:00:00	00:03:29.822000	00:06:59.166000	00:07:01	00:16:00
2019-05-14	00:00:00	00:07:15.600000	00:08:09.453000	#DIV/0!	00:13:41
2019-05-15	00:00:00	00:05:40.184000	00:08:14.723000	00:05:27	00:00:00
2019-05-16	00:00:00	00:03:38.286000	00:10:47.540000	00:10:10.600000	00:13:22
2019-05-17	00:00:00	00:06:21.652000	00:07:58.691000	00:04:41	00:04:06
2019-05-18	00:00:00	00:04:20.043000	00:07:46.858000	#DIV/0!	#DIV/0!
2019-05-19	00:00:00	00:05:25.659000	00:08:50.071000	00:09:52.600000	00:10:25
2019-05-20	00:00:00	00:06:31.667000	00:09:59.108000	#DIV/0!	00:05:25
2019-05-21	00:00:00	00:04:15.844000	00:07:46.743000	#DIV/0!	00:02:29
2019-05-22	00:00:00	00:05:23.021000	00:07:15.127000	#DIV/0!	00:09:00.750000
2019-05-23	00:00:00	00:05:35	00:07:09.456000	#DIV/0!	00:04:19.667000
2019-05-24	00:00:00	00:04:05.558000	00:05:11.018000	00:05:55	00:06:38
2019-05-25	00:01:13.429000	00:04:13.868000	00:08:09.373000	00:08:07.778000	00:07:58
2019-05-26	00:00:00	00:06:47.974000	00:11:18.667000	00:32:24.250000	00:17:58.667000
2019-05-27	00:00:41.714000	00:04:12.521000	00:07:41.450000	00:06:55.250000	00:14:06.500000
2019-05-28	00:00:00	00:07:07.978000	00:10:29.521000	00:12:17	00:06:05
2019-05-29	00:00:00	00:06:08.609000	00:09:50.734000	00:11:03	00:26:44
2019-05-30	00:00:10.125000	00:05:36.980000	00:09:52.186000	00:06:43.500000	#DIV/0!
2019-05-31	00:00:00	00:04:14.067000	00:08:48.341000	00:08:19	00:07:52
2019-06-01	00:00:00	00:05:03.947000	00:06:39.743000	#DIV/0!	00:20:03.500000
2019-06-02	00:00:00	00:04:26.396000	00:07:45.934000	00:13:49.667000	01:04:34
2019-06-03	00:00:00	00:06:48.292000	00:10:30.786000	00:12:43	00:12:13.250000
2019-06-04	00:00:46.286000	00:04:21.333000	00:07:51.923000	00:08:50.429000	00:12:46
2019-06-05	00:00:00	00:06:04.396000	00:08:30.933000	00:06:49.600000	00:00:00
2019-06-06	00:00:00	00:04:09.415000	00:08:08.566000	00:11:14	00:15:03.667000
2019-06-07	00:00:00	00:05:07.257000	00:08:49.441000	00:05:44.111000	00:00:00
2019-06-08	00:00:00	00:05:43.809000	00:07:43.786000	00:16:16.333000	00:02:44
2019-06-09	00:00:00	00:06:30.812000	00:14:54.156000	00:21:00	00:07:34
2019-06-10	00:00:00	00:06:34.211000	00:08:51.356000	00:07:18	00:06:06
2019-06-11	00:00:00	00:03:34.324000	00:08:25.209000	00:17:42	00:10:20.667000
2019-06-12	00:00:00	00:04:48.655000	00:06:48.640000	00:05:05.400000	00:01:28
2019-06-13	00:00:00	00:05:46.375000	00:09:12.381000	00:10:39	00:04:42
2019-06-14	00:00:00	00:04:14.905000	00:07:13.775000	00:04:30	00:10:11
2019-06-15	00:00:00	00:05:48.638000	00:11:01.490000	#DIV/0!	00:33:26.250000
2019-06-16	00:01:42	00:07:37.915000	00:09:37.037000	00:19:32.857000	00:06:52
2019-06-17	00:00:00	00:04:10.951000	00:08:39.160000	00:19:39	00:09:10.200000
2019-06-18	00:00:00	00:06:01.639000	00:08:17.568000	#DIV/0!	00:12:31
2019-06-19	00:00:09.154000	00:06:33.585000	00:07:17.492000	00:09:36	00:15:10.500000
2019-06-20	00:00:00	00:03:19.361000	00:06:54	00:06:55.200000	00:02:22
2019-06-21	00:00:00	00:08:03.321000	00:10:11.741000	00:21:44	00:16:37.333000
2019-06-22	00:00:00	00:06:25.380000	00:08:01.208000	00:32:02	00:09:01.333000
2019-06-23	00:00:00	00:05:35.710000	00:09:45.061000	00:19:26.286000	00:06:27.500000
2019-06-24	00:00:00	00:06:20.269000	00:09:20.213000	#DIV/0!	00:10:46.250000
2019-06-25	00:00:00	00:02:38.314000	00:08:03.421000	00:01:13	00:07:36
2019-06-26	00:00:00	00:06:24.429000	00:07:51.307000	#DIV/0!	00:01:29
2019-06-27	00:00:00.111000	00:03:55.643000	00:08:21.893000	00:09:08.500000	00:21:25.250000
2019-06-28	00:00:00	00:04:25.349000	00:08:05.740000	00:06:36	00:04:25
2019-06-29	00:00:00	00:05:28.149000	00:07:44.656000	00:06:12	00:12:06.500000
2019-06-30	00:00:00	00:06:55.167000	00:10:37.512000	00:01:30	00:07:37.500000
2019-07-01	00:00:00	00:04:05.500000	00:08:48.127000	00:10:14.400000	00:11:33.500000
2019-07-02	00:01:18.857000	00:04:57.961000	00:08:19.143000	00:34:11	#DIV/0!
2019-07-03	00:00:00	00:06:18.784000	00:09:12.836000	00:16:47.600000	00:05:16.833000
2019-07-04	00:00:00	00:05:27.481000	00:09:24.111000	00:11:23.778000	00:03:33.667000
2019-07-05	00:00:00	00:07:35.880000	00:10:02.519000	00:10:08.200000	00:12:10.500000
2019-07-06	00:00:00	00:04:06.720000	00:08:46.572000	#DIV/0!	#DIV/0!
2019-07-07	00:00:00	00:05:54.098000	00:10:05.322000	00:15:47.500000	#DIV/0!
2019-07-08	00:00:00	00:03:50.674000	00:08:44.224000	00:16:54.857000	00:10:01.500000
2019-07-09	00:00:00	00:07:39.019000	00:09:20.529000	00:18:07	#DIV/0!
2019-07-10	00:00:00	00:04:46.174000	00:07:02.714000	00:08:17	00:07:46
2019-07-11	00:00:22.636000	00:06:01.949000	00:10:17.638000	#DIV/0!	00:00:42
2019-07-12	00:00:00	00:04:21	00:11:31.406000	00:13:34.556000	#DIV/0!
2019-07-13	00:00:00	00:02:51.368000	00:09:03.209000	00:11:36.167000	#DIV/0!
2019-07-14	00:00:00	00:06:09.773000	00:10:04.369000	00:14:12.500000	00:16:09.333000
2019-07-15	00:00:00	00:04:29.379000	00:09:37.960000	00:11:27.909000	00:02:03
2019-07-16	00:00:00	00:06:34.655000	00:08:06.071000	00:20:41.500000	00:05:40
2019-07-17	00:00:00	00:04:54.933000	00:08:53.286000	00:08:47.333000	00:03:26.500000
2019-07-18	00:00:31.182000	00:04:35.560000	00:08:36.880000	00:22:40	#DIV/0!
2019-07-19	00:00:02	00:03:04.857000	00:08:06.143000	00:05:19	00:01:56.500000
2019-07-20	00:00:00	00:08:17.095000	00:08:42.621000	00:09:02.750000	#DIV/0!
2019-07-21	00:00:00	00:09:46.319000	00:13:16.664000	00:14:35	00:06:08
2019-07-22	00:00:00	00:06:57.407000	00:12:41.647000	00:18:48	00:07:31.400000
2019-07-23	00:00:00	00:05:43	00:09:15.820000	00:09:53	00:30:15
2019-07-24	00:00:00	00:05:09.894000	00:08:37.895000	00:11:38.833000	#DIV/0!
2019-07-25	00:00:00	00:05:58.972000	00:08:21.351000	00:13:18.300000	#DIV/0!
2019-07-26	00:00:00	00:02:48.787000	00:08:22.541000	00:15:19.333000	00:10:11
2019-07-27	00:00:00	00:03:04.125000	00:05:34.571000	00:03:18	#DIV/0!
2019-07-28	00:00:00	00:08:06.658000	00:09:21.809000	00:16:46.667000	00:12:14
2019-07-29	00:00:00	00:06:24.813000	00:09:34.371000	00:19:32.667000	00:14:38.400000
2019-07-30	00:00:00	00:07:06.234000	00:09:17.308000	00:05:05.500000	#DIV/0!
2019-07-31	00:00:00	00:07:49.935000	00:05:35.028000	00:18:59.800000	00:03:00
2019-08-01	00:00:00	00:05:30.853000	00:09:09.629000	00:19:25.250000	00:19:34
2019-08-02	00:00:00	00:03:16.083000	00:04:27.363000	00:03:48	00:18:59
2019-08-03	00:00:00	00:07:10.268000	00:07:40.640000	00:13:01.800000	00:07:04
2019-08-04	00:00:05.400000	00:04:28.744000	00:09:17.206000	00:07:26.500000	00:00:00
2019-08-05	00:00:04.385000	00:03:52.698000	00:08:33.299000	00:18:10	00:41:09.500000
2019-08-06	00:00:00	00:06:05.323000	00:09:50.745000	00:19:59	00:10:38.333000
2019-08-07	00:00:00	00:05:25.854000	00:08:16.888000	00:07:17	00:05:43.333000
2019-08-08	00:00:00	00:05:22.725000	00:08:01.312000	00:04:21	00:10:34
2019-08-09	00:00:00	00:05:08.870000	00:07:04.595000	00:07:21	00:15:14
2019-08-10	00:00:00	00:02:39.562000	00:07:03.127000	00:11:50.600000	00:08:37
2019-08-11	00:00:00	00:03:44.029000	00:10:35.419000	00:11:00	00:05:11.500000
2019-08-12	00:00:00.857000	00:04:21.547000	00:08:18.723000	00:09:44.667000	00:17:36.250000
2019-08-13	00:00:00	00:03:34.575000	00:06:46.860000	#DIV/0!	#DIV/0!
2019-08-14	00:00:00	00:04:32.396000	00:06:41.391000	00:10:14	00:11:59
2019-08-15	00:00:00	00:02:55.676000	00:07:52.160000	00:08:39	00:05:36
2019-08-16	00:00:00	00:03:55.182000	00:07:19.684000	00:08:22.250000	00:03:37
2019-08-17	00:00:00	00:03:41.543000	00:06:32.779000	00:24:35	#DIV/0!
2019-08-18	00:01:47.455000	00:04:35	00:07:10.297000	00:04:36	#DIV/0!
2019-08-19	00:00:00	00:03:31.821000	00:06:51.173000	00:13:24	00:05:17
2019-08-20	00:00:20.556000	00:04:21.875000	00:07:05.415000	00:30:17	00:15:56
2019-08-21	00:00:00	00:03:48.457000	00:06:11.766000	#DIV/0!	00:12:59.667000
2019-08-22	00:00:00	00:06:01.489000	00:09:38.032000	00:01:16	00:13:37.500000
2019-08-23	00:00:00	00:05:37.318000	00:06:47.707000	00:04:36	00:13:00
2019-08-24	00:00:00	00:03:59.862000	00:09:17.611000	00:11:03.750000	00:00:00
2019-08-25	00:00:00	00:05:00.138000	00:10:25.576000	00:05:18	00:11:22
2019-08-26	00:00:00	00:05:22.444000	00:08:15.915000	00:08:31	00:11:13
2019-08-27	00:00:00	00:05:25.932000	00:09:00.294000	00:09:07.333000	00:03:00
2019-08-28	00:00:00	00:03:47.329000	00:09:31.466000	#DIV/0!	00:15:07
2019-08-29	00:01:13.400000	00:06:02.121000	00:08:52.947000	00:12:22.667000	00:18:39
2019-08-30	00:00:00	00:03:20.275000	00:10:06.546000	00:07:58.750000	00:09:29
2019-08-31	00:00:00	00:04:04.920000	00:07:17.086000	00:08:04.667000	00:02:50
2019-09-01	00:00:00	00:04:53.462000	00:09:31.011000	00:10:34.500000	00:09:11
2019-09-02	00:00:10.333000	00:04:52.194000	00:08:29.047000	00:26:07.500000	00:06:19
2019-09-03	00:00:00	00:07:04.463000	00:07:36.409000	00:09:06	00:20:41.333000
2019-09-04	00:00:00	00:04:28.960000	00:08:10.950000	00:12:42	00:08:54
2019-09-05	00:00:00	00:06:01.920000	00:08:25.027000	#DIV/0!	00:12:05
2019-09-06	00:00:00	00:04:17.647000	00:06:33.470000	#DIV/0!	00:13:03.333000
2019-09-07	00:00:00	00:05:35.238000	00:07:16.599000	00:03:37.750000	#DIV/0!
2019-09-08	00:00:00	00:05:30.417000	00:07:30.575000	00:11:10.667000	00:02:37
2019-09-09	00:00:16.917000	00:05:47.541000	00:06:52.038000	00:15:40	00:07:00
2019-09-10	00:00:00	00:05:12.111000	00:07:59.760000	00:09:21	00:05:38
2019-09-11	00:00:00	00:04:47.310000	00:10:13.687000	00:18:30	00:03:00
2019-09-12	00:00:00	00:05:36	00:10:43.980000	00:04:05.500000	00:25:45.500000
2019-09-13	00:00:04.250000	00:04:22.743000	00:08:36.284000	00:06:59	#DIV/0!
2019-09-14	00:00:00	00:07:07.529000	00:10:19.929000	00:12:16	#DIV/0!
2019-09-15	00:00:00	00:06:19.231000	00:11:54.993000	00:10:02	00:17:58
2019-09-16	00:00:00	00:04:26.800000	00:09:06.005000	00:13:45.250000	00:15:04.500000
2019-09-17	00:00:00	00:05:00.848000	00:08:03.626000	00:16:44	00:06:12
2019-09-18	00:00:00	00:04:09.396000	00:08:35.815000	00:08:15	00:11:29.750000
2019-09-19	00:00:00	00:06:10.863000	00:10:10.723000	00:34:55	00:00:52
2019-09-20	00:00:00	00:05:03.147000	00:07:50.312000	00:12:26	00:05:32.333000
2019-09-21	00:00:00	00:07:26.290000	00:09:07.843000	00:17:22.375000	#DIV/0!
2019-09-22	00:00:00	00:24:56.020000	00:18:52.201000	00:13:55.667000	00:57:36
2019-09-23	00:00:00	00:05:52.660000	00:09:19.014000	00:15:08.333000	00:04:52
2019-09-24	00:00:00	00:06:30.729000	00:07:55.111000	00:03:10	#DIV/0!
2019-09-25	00:00:00	00:05:47.936000	00:09:29.489000	00:05:01	00:08:32.667000
2019-09-26	00:00:00	00:07:23.153000	00:09:05.586000	00:10:55.250000	00:16:53.500000
2019-09-27	00:00:40.600000	00:03:49.553000	00:06:30.205000	00:07:07.222000	00:07:47.600000
2019-09-28	00:00:00	00:04:11.850000	00:07:30.100000	00:05:01	00:15:04
2019-09-29	00:00:25.818000	00:05:50.754000	00:09:35.941000	00:05:18.500000	00:02:52
2019-09-30	00:00:00	00:04:58.191000	00:06:32.850000	00:03:02	00:06:05.333000
2019-10-01	00:00:00	00:04:52.286000	00:09:51.045000	00:10:37	00:15:53
2019-10-02	00:00:00	00:04:44.450000	00:08:04.522000	00:18:17.667000	00:12:20
2019-10-03	00:00:00	00:06:13.638000	00:09:07.323000	00:12:29.333000	00:09:58
2019-10-04	00:00:00	00:09:12.649000	00:11:18.737000	00:19:34	00:13:11
2019-10-05	00:00:00	00:04:36.250000	00:07:45.815000	#DIV/0!	00:02:41
2019-10-06	00:00:00	00:05:04.775000	00:07:43.844000	00:12:44	#DIV/0!
2019-10-07	00:00:00	00:06:03.306000	00:08:16.354000	00:14:56.333000	00:12:56.250000
2019-10-08	00:00:00	00:05:08.222000	00:07:48.929000	00:04:12	#DIV/0!
2019-10-09	00:00:00	00:05:19.529000	00:06:30.698000	00:18:56.667000	#DIV/0!
2019-10-10	00:00:00	00:02:51.581000	00:07:59.107000	00:15:15.857000	#DIV/0!
2019-10-11	00:00:00	00:06:40.233000	00:07:42.563000	00:08:35.125000	00:11:01.333000
2019-10-12	00:00:13.444000	00:05:22.597000	00:08:43.481000	00:17:48.250000	#DIV/0!
2019-10-13	00:00:00	00:05:14.510000	00:10:35.576000	00:17:32.750000	#DIV/0!
2019-10-14	00:00:00	00:06:02.293000	00:09:27.919000	00:21:13.333000	00:11:29
2019-10-15	00:03:27.556000	00:05:13.650000	00:07:20.327000	00:15:18.833000	00:23:29
2019-10-16	00:00:00	00:08:31.597000	00:09:16.908000	00:02:48	00:03:43
2019-10-17	00:00:00	00:03:14.050000	00:09:02.052000	00:16:28	00:07:46
2019-10-18	00:00:00	00:04:16.123000	00:06:44.994000	00:04:00.375000	#DIV/0!
2019-10-19	00:00:44.250000	00:03:12.881000	00:06:46.136000	00:12:12.800000	#DIV/0!
2019-10-20	00:00:00	00:03:38.891000	00:07:06.842000	00:04:42.333000	00:17:45.500000
2019-10-21	00:00:00	00:03:43.244000	00:08:52.016000	#DIV/0!	00:02:41
2019-10-22	00:00:00	00:04:42.385000	00:09:00.547000	00:13:17	00:13:23
2019-10-23	00:00:00	00:03:28.400000	00:07:30.520000	00:09:12	00:17:58.333000
2019-10-24	00:00:00	00:04:17.140000	00:06:51.782000	#DIV/0!	00:11:36.500000
2019-10-25	00:00:00	00:05:40.667000	00:09:55.130000	00:19:05.429000	00:11:32.667000
2019-10-26	00:00:00	00:04:01.927000	00:06:20.363000	00:15:39.167000	00:08:34
2019-10-27	00:00:00	00:04:34.479000	00:07:19.745000	00:00:00	#DIV/0!
2019-10-28	00:00:00	00:05:46.979000	00:10:58.904000	00:14:39.600000	00:03:51.667000
2019-10-29	00:00:00	00:04:31.836000	00:08:01.702000	00:15:46.667000	00:10:16.333000
2019-10-30	00:00:00	00:03:15.451000	00:09:02.633000	00:08:01	00:15:49
2019-10-31	00:00:48.429000	00:04:31.379000	00:07:33.960000	00:15:31.500000	00:19:12
2019-11-01	00:00:00	00:06:15.250000	00:08:59.278000	00:07:53.600000	00:07:12
2019-11-02	00:00:00	00:04:23.513000	00:06:50.352000	00:05:59	00:07:13
2019-11-03	00:00:00	00:05:57.667000	00:11:57.707000	00:18:31.625000	00:00:00
2019-11-04	00:00:00	00:04:57.377000	00:07:51.043000	00:10:51.667000	00:04:27
2019-11-05	00:00:37.545000	00:04:36.170000	00:07:47.397000	00:12:51	00:15:59
2019-11-06	00:00:00	00:07:29.915000	00:08:33.981000	00:04:50.500000	00:03:46.500000
2019-11-07	00:00:03.333000	00:03:45.889000	00:06:46.703000	00:11:21.750000	00:08:03
2019-11-08	00:00:00	00:02:29.636000	00:05:46.421000	00:03:47.667000	00:05:23
2019-11-09	00:00:00	00:03:21.571000	00:07:08.863000	00:10:54	00:05:02.667000
2019-11-10	00:00:00	00:06:54.971000	00:07:35.217000	00:10:25.467000	00:02:05
2019-11-11	00:00:00	00:06:02.327000	00:07:22.433000	#DIV/0!	#DIV/0!
2019-11-12	00:00:00	00:04:10.208000	00:10:08.329000	00:33:43.500000	00:05:38
2019-11-13	00:00:00	00:04:00.042000	00:12:17.717000	#DIV/0!	00:12:59.250000
2019-11-14	00:00:00	00:04:09.059000	00:06:03.494000	00:05:18	00:04:20
2019-11-15	00:00:00	00:03:58.278000	00:07:41.836000	00:11:10.600000	00:15:26
2019-11-16	00:00:00	00:04:17.462000	00:04:47.959000	00:10:31.286000	00:07:39.600000
2019-11-17	00:00:00	00:06:01.408000	00:10:23.642000	00:20:26.500000	#DIV/0!
2019-11-18	00:00:16.923000	00:04:24.696000	00:07:20.396000	#DIV/0!	00:14:42
2019-11-19	00:00:00	00:04:13.366000	00:07:59.635000	00:03:58	00:02:24.500000
2019-11-20	00:00:39.800000	00:04:47.211000	00:07:03.906000	00:16:12	00:03:05
2019-11-21	00:02:19.333000	00:04:24.086000	00:08:26.202000	00:17:08.500000	00:03:21
2019-11-22	00:00:00	00:04:35.216000	00:09:29.145000	00:02:02	#DIV/0!
2019-11-23	00:00:00	00:03:56.385000	00:10:24.368000	#DIV/0!	#DIV/0!
2019-11-24	00:00:00	00:03:19.456000	00:10:22.845000	00:07:55.500000	00:10:02
2019-11-25	00:00:00	00:02:57.085000	00:08:20.931000	00:13:52.600000	00:02:03
2019-11-26	00:00:55.500000	00:04:03.262000	00:08:03.497000	00:14:33	00:14:37
2019-11-27	00:00:00	00:03:24.525000	00:07:41.214000	00:07:18	00:08:53
2019-11-28	00:00:42	00:06:35.860000	00:08:27.994000	00:25:10.667000	00:04:48.500000
2019-11-29	00:00:33.933000	00:03:44	00:06:06.031000	00:05:33.500000	00:14:29.600000
2019-11-30	00:00:00	00:03:55.778000	00:06:31.407000	#DIV/0!	00:13:53
2019-12-01	00:00:00	00:05:23.720000	00:08:15.701000	00:05:17.333000	#DIV/0!
2019-12-02	00:00:00	00:05:59.855000	00:08:31.257000	00:15:31	00:04:04
2019-12-03	00:00:00	00:04:13.649000	00:07:52.885000	00:05:34	00:16:12
2019-12-04	00:00:00	00:05:18.421000	00:07:23.028000	00:08:33	00:10:03.333000
2019-12-05	00:00:00	00:04:08.648000	00:07:10.555000	00:21:14	00:16:34
2019-12-06	00:00:00	00:04:38.231000	00:08:20.803000	00:08:06	00:07:39
2019-12-07	00:00:00	00:04:54.367000	00:06:57.073000	00:13:38.750000	00:15:41
2019-12-08	00:00:00	00:03:04.333000	00:08:00.946000	00:12:36.250000	#DIV/0!
2019-12-09	00:03:12.333000	00:07:57.041000	00:10:49.006000	00:22:51	00:41:25
2019-12-10	00:00:00	00:04:07.922000	00:07:49.908000	#DIV/0!	00:05:56
2019-12-11	00:00:00	00:03:54.455000	00:06:06.753000	00:02:23	00:10:07
2019-12-12	00:00:00	00:04:39.610000	00:10:31.536000	00:21:26.500000	#DIV/0!
2019-12-13	00:00:00	00:05:00.939000	00:08:51.859000	#DIV/0!	00:10:47.250000
2019-12-14	00:03:27.778000	00:04:52.391000	00:06:03.606000	00:34:30.333000	00:03:07
2019-12-15	00:00:00	00:04:39.433000	00:09:21.329000	01:46:02	00:18:45
2019-12-16	00:00:00	00:06:01.250000	00:09:18.006000	#DIV/0!	00:13:24.333000
2019-12-17	00:00:00	00:05:07.727000	00:08:32.907000	00:15:45.500000	00:09:35.333000
2019-12-18	00:00:00	00:04:26.083000	00:08:13.983000	00:03:49	00:10:45.333000
2019-12-19	00:00:00	00:03:59.149000	00:08:13.976000	00:07:37	#DIV/0!
2019-12-20	00:00:00	00:05:05.842000	00:09:51.075000	00:08:54	#DIV/0!
2019-12-21	00:01:06.286000	00:03:51.898000	00:05:57.370000	00:08:30	#DIV/0!
2019-12-22	00:00:52.143000	00:05:19.652000	00:08:05.542000	00:07:49.250000	00:14:04
2019-12-23	00:00:00	00:03:54.750000	00:08:04.153000	00:07:37.667000	00:08:04.500000
2019-12-24	00:00:00	00:04:35.614000	00:07:51.663000	00:03:18	00:13:00
2019-12-25	00:00:00	00:06:28.364000	00:08:43.412000	00:10:43.667000	00:22:16.667000
2019-12-26	00:00:00	00:04:59.367000	00:09:48.542000	00:11:46.250000	00:18:04.500000
2019-12-27	00:00:00	00:04:10.692000	00:08:02.890000	00:32:44	00:06:28
2019-12-28	00:00:00	00:03:40.852000	00:06:37.912000	00:11:18.333000	#DIV/0!
2019-12-29	00:00:00	00:11:45.791000	00:11:56.374000	00:16:52.500000	00:21:30
2019-12-30	00:00:00	00:04:22.697000	00:07:19.461000	00:06:42	00:08:05
2019-12-31	00:00:00	00:03:44.550000	00:06:36.554000	00:04:53.500000	#DIV/0!
2020-01-01	00:00:00	00:04:48.925000	00:10:00.504000	00:10:41.600000	00:04:38
2020-01-02	00:00:00	00:07:41.245000	00:10:29.959000	00:29:18	00:11:08
2020-01-03	00:00:00	00:03:51.050000	00:07:06.305000	00:17:58	00:04:51
2020-01-04	00:00:00	00:03:38.161000	00:09:33.686000	00:06:50.750000	00:02:48
2020-01-05	00:00:00.500000	00:04:52.729000	00:09:00.016000	00:05:14.333000	00:22:22
2020-01-06	00:00:00	00:05:58.667000	00:09:35.432000	#DIV/0!	00:04:12
2020-01-07	00:00:00	00:07:04.500000	00:13:24.820000	00:18:20.333000	00:03:36.500000
2020-01-08	00:00:00	00:05:27.686000	00:10:31.776000	00:10:23	00:51:44
2020-01-09	00:00:00	00:05:08.692000	00:08:26.449000	#DIV/0!	00:06:41
2020-01-10	00:01:49.286000	00:05:10.714000	00:08:40.400000	00:09:13	00:14:58
2020-01-11	00:00:00	00:04:33.163000	00:07:44.768000	00:14:29.500000	#DIV/0!
2020-01-12	00:00:00	00:05:40.292000	00:07:20.064000	00:23:33.667000	00:08:42
2020-01-13	00:00:00	00:04:57.694000	00:11:21.784000	00:08:57	00:09:53.667000
2020-01-14	00:00:00	00:04:30.569000	00:08:24.462000	#DIV/0!	00:11:23
2020-01-15	00:00:00	00:03:50.250000	00:08:31.435000	00:23:19	00:25:30
2020-01-16	00:00:00	00:04:54.667000	00:10:33.218000	00:14:43	00:09:37.333000
2020-01-17	00:00:00	00:03:38.557000	00:08:17.282000	#DIV/0!	00:24:41
2020-01-18	00:00:00	00:03:15.893000	00:06:20.018000	00:15:43.333000	#DIV/0!
2020-01-19	00:00:00	00:04:11.853000	00:08:45.239000	00:09:39	#DIV/0!
2020-01-20	00:02:15.333000	00:06:37.045000	00:09:48.572000	00:04:00	00:06:34.500000
2020-01-21	00:00:00	00:02:18.234000	00:09:00.620000	00:07:56.429000	00:09:33.200000
2020-01-22	00:00:00	00:06:11.145000	00:07:22.292000	00:09:54	00:11:28
2020-01-23	00:00:00	00:05:45.476000	00:10:44.123000	00:14:40.800000	00:37:45
2020-01-24	00:00:00	00:04:47.414000	00:08:15.099000	00:02:48	#DIV/0!
2020-01-25	00:00:00	00:08:17.851000	00:12:26.706000	00:16:14.500000	00:05:26.333000
2020-01-26	00:00:00	00:09:29.672000	00:16:20.572000	00:19:55.818000	00:17:30
2020-01-27	00:00:00	00:06:21.060000	00:12:19.259000	00:19:29.481000	00:53:51
2020-01-28	00:00:00	00:05:25.980000	00:07:03.900000	00:09:50.063000	00:08:36.500000
2020-01-29	00:00:00	00:06:33.600000	00:08:49.891000	00:10:31.667000	00:14:01.667000
2020-01-30	00:00:00	00:03:56.283000	00:09:30.457000	00:10:32.400000	#DIV/0!
2020-01-31	00:00:00	00:04:36.931000	00:07:58.578000	00:08:54.250000	00:04:59
2020-02-01	00:00:00	00:05:25.944000	00:08:07.070000	00:03:40.800000	00:12:15
2020-02-02	00:00:00	00:03:31.816000	00:07:53.836000	00:09:07	00:09:20
2020-02-03	00:00:00	00:05:31.878000	00:09:58.426000	00:08:22.333000	00:09:34.500000
2020-02-04	00:00:00	00:06:12.585000	00:07:57.575000	00:07:49	#DIV/0!
2020-02-05	00:00:00	00:07:20.343000	00:10:41.032000	00:13:02.286000	00:14:17
2020-02-06	00:00:00	00:04:01.467000	00:08:09.195000	00:16:30	#DIV/0!
2020-02-07	00:00:00	00:05:08.070000	00:10:48.993000	00:09:30.500000	#DIV/0!
2020-02-08	00:00:00	00:04:18.941000	00:07:49.831000	00:10:25	00:10:21.500000
2020-02-09	00:00:00	00:02:22.730000	00:07:01.453000	00:08:48.800000	00:12:04
2020-02-10	00:00:00	00:04:54.897000	00:10:20.309000	00:15:28.125000	00:21:31
2020-02-11	00:00:00	00:03:23.353000	00:05:51.434000	00:03:31.333000	00:12:27
2020-02-12	00:00:00	00:05:14.390000	00:07:03.871000	00:08:48.333000	00:01:00
2020-02-13	00:00:00.429000	00:04:48.750000	00:05:33.523000	00:01:44.500000	00:06:49
2020-02-14	00:01:02.125000	00:04:37.865000	00:06:14.017000	00:13:53	#DIV/0!
2020-02-15	00:00:00	00:03:04.029000	00:07:07.717000	00:08:17.667000	#DIV/0!
2020-02-16	00:00:00	00:02:27.611000	00:05:43.141000	00:02:37.333000	#DIV/0!
2020-02-17	00:00:00	00:02:34.600000	00:05:18	00:00:54	00:04:25
2020-02-18	00:00:00	00:04:26.423000	00:07:29.214000	00:07:31.750000	00:36:50
2020-02-19	00:00:00	00:05:37.552000	00:08:23.993000	00:09:15	00:25:24.500000
2020-02-20	00:00:00	00:06:48.882000	00:08:57.367000	00:11:52	00:15:56.500000
2020-02-21	00:00:00	00:02:29.643000	00:06:25.514000	00:12:06.053000	00:07:42
2020-02-22	00:00:00	00:07:18.667000	00:06:47.712000	00:08:37.857000	#DIV/0!
2020-02-23	00:00:00	00:04:03.850000	00:07:27.315000	00:08:42.875000	00:37:27.500000
2020-02-24	00:00:00	00:04:29.600000	00:07:10.820000	00:04:38.545000	00:11:31
2020-02-25	00:00:48.273000	00:04:55.250000	00:05:58.717000	00:09:30.500000	00:16:40
2020-02-26	00:00:00	00:03:12.886000	00:05:48.419000	00:12:34	00:19:12
2020-02-27	00:00:00	00:06:17.556000	00:07:04.604000	00:03:54	00:13:07.500000
2020-02-28	00:00:00	00:03:41.462000	00:06:35.667000	#DIV/0!	#DIV/0!
2020-02-29	00:00:00	00:05:09.944000	00:05:34.472000	00:08:14.444000	00:03:00
2020-03-01	00:00:00	00:03:16.659000	00:06:49.792000	00:03:20.333000	00:10:56.500000
2020-03-02	00:00:00	00:04:09.553000	00:08:26.191000	00:13:04	00:01:58
2020-03-03	00:00:00	00:02:23.094000	00:05:46.535000	00:05:31.750000	00:04:12.500000
2020-03-04	00:00:00	00:03:25.951000	00:08:11.965000	00:12:03.250000	00:01:32
2020-03-05	00:00:00	00:02:40.417000	00:05:17.389000	00:09:06.429000	00:06:45
2020-03-06	00:00:00	00:08:47.409000	00:09:27.667000	00:06:11.333000	#DIV/0!
2020-03-07	00:00:00	00:02:30.719000	00:05:42.183000	00:05:46.500000	00:02:59.500000
2020-03-08	00:00:00	00:02:19.955000	00:06:10.050000	00:08:40.857000	#DIV/0!
2020-03-09	00:00:00	00:05:08.162000	00:07:08.402000	00:09:14.667000	00:01:52
2020-03-10	00:00:07.600000	00:02:16	00:05:22.338000	00:10:36.250000	00:02:01
2020-03-11	00:00:00	00:05:43.278000	00:08:44.254000	00:01:57	00:31:33
2020-03-12	00:00:00	00:04:13.135000	00:06:36.320000	00:06:58.500000	#DIV/0!
2020-03-13	00:00:00	00:04:32.042000	00:06:48.783000	#DIV/0!	00:05:02
2020-03-14	00:00:00	00:03:04.270000	00:06:23.525000	00:01:23	00:08:51
2020-03-15	00:00:00	00:06:11.125000	00:08:32.916000	00:15:02.333000	00:02:04
2020-03-16	00:00:00	00:03:54.871000	00:07:54.969000	00:11:37	00:04:59.500000
2020-03-17	00:00:00	00:04:04.879000	00:09:42.581000	00:09:01.429000	00:02:55
2020-03-18	00:00:23.800000	00:02:50.037000	00:05:58.885000	00:08:46	00:12:50
2020-03-19	00:00:00	00:01:16.281000	00:11:22.679000	00:00:23	00:06:36.500000
2020-03-20	00:00:00	00:02:42.355000	00:07:17.904000	00:09:43	00:16:14
2020-03-21	00:00:00	00:03:54.174000	00:07:25.362000	00:01:51	00:00:08
2020-03-22	00:00:00	00:03:07.690000	00:06:15.514000	00:07:39	00:01:30
2020-03-23	00:00:00	00:04:18.865000	00:08:55.491000	00:13:45.667000	#DIV/0!
2020-03-24	00:00:00	00:02:44.359000	00:06:46.220000	00:01:31	00:02:52.200000
2020-03-25	00:00:36.500000	00:01:35.292000	00:08:46.159000	00:10:27	00:06:52
2020-03-26	00:00:00	00:01:49.897000	00:04:39.100000	00:06:18	00:05:11.571000
2020-03-27	00:00:00	00:03:41.867000	00:07:20	00:09:07.250000	00:11:16.500000
2020-03-28	00:00:00	00:02:56.550000	00:06:50.832000	00:07:37.667000	#DIV/0!
2020-03-29	00:00:00	00:02:50.750000	00:06:03.761000	00:04:59.625000	00:07:18
2020-03-30	00:00:00	00:02:22.175000	00:07:45.402000	00:26:51.333000	#DIV/0!
2020-03-31	00:00:08.222000	00:05:06.533000	00:05:02.818000	00:10:43	#DIV/0!
2020-04-01	00:00:00	00:05:06.720000	00:05:29.063000	#DIV/0!	00:20:02
2020-04-02	00:00:00	00:02:03.474000	00:06:10.617000	00:12:37.667000	00:06:03
2020-04-03	00:00:00	00:04:29.714000	00:08:09.541000	00:07:44	#DIV/0!
2020-04-04	00:00:00	00:04:24.278000	00:08:32.032000	00:28:39.667000	#DIV/0!
2020-04-05	00:00:00	00:02:23.548000	00:06:41.592000	00:09:11	#DIV/0!
2020-04-06	00:00:00	00:04:06.296000	00:08:48.516000	#DIV/0!	00:04:06
2020-04-07	00:00:00	00:03:22.474000	00:06:16.810000	00:03:26.800000	00:10:41.500000
2020-04-08	00:00:00	00:02:56.393000	00:06:47.874000	#DIV/0!	00:03:25
2020-04-09	00:00:00	00:03:57.500000	00:04:43.034000	00:13:29	#DIV/0!
2020-04-10	00:00:00	00:05:55.556000	00:07:26.540000	00:05:36.600000	00:06:21.500000
2020-04-11	00:00:00	00:02:38.857000	00:04:51.254000	00:03:14	#DIV/0!
2020-04-12	00:00:00	00:03:32	00:06:32.302000	00:10:57	00:25:19
2020-04-13	00:00:00	00:04:45.081000	00:06:14.513000	00:03:41	00:07:47.333000
2020-04-14	00:00:00	00:06:18.828000	00:08:21.110000	00:27:58	00:00:50
2020-04-15	00:00:00	00:02:03.240000	00:05:43.579000	00:03:06	00:03:42
2020-04-16	00:00:00	00:05:10.733000	00:10:43.272000	00:02:53.667000	00:18:08.500000
2020-04-17	00:00:00	00:02:25.667000	00:06:03.157000	00:31:02.333000	00:02:35
2020-04-18	00:00:00	00:03:18.227000	00:06:59.432000	00:07:56.600000	00:04:35
2020-04-19	00:00:00	00:04:05.563000	00:08:58.226000	00:05:30.800000	#DIV/0!
2020-04-20	00:00:00	00:04:15.500000	00:08:50.949000	00:09:47.800000	00:02:24
2020-04-21	00:00:00	00:04:17.053000	00:06:13.165000	00:09:00.125000	00:01:12
2020-04-22	00:00:00	00:02:27.344000	00:08:08.254000	00:04:31.529000	00:12:43.750000
2020-04-23	00:00:00	00:07:04.407000	00:07:09.270000	00:04:23.333000	00:00:30
2020-04-24	00:00:00	00:04:16.229000	00:06:06.186000	00:18:47.200000	00:43:33
2020-04-25	00:00:00	00:03:48.815000	00:05:51.136000	00:15:40.857000	00:01:14.667000
2020-04-26	00:00:00	00:01:48.023000	00:08:28.981000	00:05:54.500000	00:16:36.500000
2020-04-27	00:00:00	00:05:23.436000	00:08:41.646000	00:07:31.500000	00:05:00
2020-04-28	00:00:00	00:06:50.067000	00:09:45.904000	00:17:22	00:01:33
2020-04-29	00:00:00	00:04:10.500000	00:07:37.912000	#DIV/0!	#DIV/0!
2020-04-30	00:00:00	00:02:26.324000	00:06:45.419000	00:03:56	#DIV/0!
2020-05-01	00:00:00	00:02:58.897000	00:10:16.188000	00:15:28	00:03:18.500000
2020-05-02	00:00:00	00:03:41.727000	00:05:31.448000	00:06:03	#DIV/0!
2020-05-03	00:00:00	00:04:27.677000	00:08:50.649000	00:06:08	#DIV/0!
2020-05-04	00:00:00	00:06:45.095000	00:10:08.880000	00:06:53.500000	#DIV/0!
2020-05-05	00:00:00	00:03:12	00:05:28	#DIV/0!	00:06:10
2020-05-06	00:00:00	00:04:18.826000	00:06:30.473000	00:11:54	00:09:27.750000
2020-05-07	00:00:00	00:04:53	00:06:58.152000	00:04:40	#DIV/0!
2020-05-08	00:00:00	00:04:15.854000	00:06:58.944000	00:05:54.500000	00:06:47
2020-05-09	00:00:00	00:03:19.824000	00:07:04.743000	00:05:20	#DIV/0!
2020-05-10	00:00:00	00:05:41.854000	00:06:48.364000	00:06:11.333000	#DIV/0!
2020-05-11	00:00:00	00:02:20.769000	00:06:03.012000	00:06:37.833000	00:03:23
2020-05-12	00:00:00	00:04:33.024000	00:07:25.829000	00:08:55	#DIV/0!
2020-05-13	00:00:00	00:03:18.200000	00:06:27.209000	#DIV/0!	00:18:13
2020-05-14	00:00:00	00:04:47.588000	00:07:30.136000	00:07:08	00:11:24
2020-05-15	00:00:03	00:05:10.778000	00:07:00.392000	00:04:40	#DIV/0!
2020-05-16	00:00:00	00:04:19.694000	00:06:17.611000	00:07:59	00:19:21
2020-05-17	00:00:00	00:05:05.844000	00:06:02.431000	00:08:38.500000	00:02:28
2020-05-18	00:00:00	00:03:46.093000	00:07:05.874000	#DIV/0!	00:04:46
2020-05-19	00:00:32.143000	00:04:28.960000	00:07:46.376000	#DIV/0!	00:04:20
2020-05-20	00:00:00	00:02:02.765000	00:07:11	00:08:03.600000	00:09:02
2020-05-21	00:00:00	00:03:56.519000	00:08:55.215000	00:07:27	#DIV/0!
2020-05-22	00:00:00	00:01:58.880000	00:04:45.400000	#DIV/0!	#DIV/0!
2020-05-23	00:00:00	00:02:31.310000	00:04:55.966000	00:04:56	00:03:37
2020-05-24	00:00:00	00:04:06.073000	00:06:57.364000	00:06:16	#DIV/0!
2020-05-25	00:00:00	00:04:39.694000	00:09:00.745000	00:04:38	00:12:57
2020-05-26	00:00:00	00:03:47.903000	00:07:41.152000	00:16:27	00:13:08.500000
2020-05-27	00:00:00	00:02:47.906000	00:05:49.794000	00:08:57	00:05:18
2020-05-28	00:00:00	00:03:21.406000	00:06:16.068000	00:28:16	00:08:14.500000
2020-05-29	00:00:00	00:03:34.353000	00:07:36.341000	00:10:45	00:06:50
2020-05-30	00:00:00	00:03:22.714000	00:06:52.109000	00:10:32	#DIV/0!
2020-05-31	00:00:00	00:04:17.286000	00:07:47.741000	#DIV/0!	00:07:53
2020-06-01	00:00:00	00:09:15.776000	00:07:49.539000	00:03:22	00:19:39
2020-06-02	00:00:00.909000	00:02:56.793000	00:06:23.545000	00:16:35	00:04:38
2020-06-03	00:00:00	00:02:46.897000	00:08:25.882000	00:02:52	#DIV/0!
2020-06-04	00:00:00	00:04:57.404000	00:08:42.438000	00:06:05	#DIV/0!
2020-06-05	00:00:54.667000	00:04:42.417000	00:07:04.661000	00:15:08	#DIV/0!
2020-06-06	00:00:00	00:02:59.114000	00:05:15.769000	00:11:31.500000	00:18:52
2020-06-07	00:00:00	00:03:37.894000	00:06:54.712000	00:02:30	00:02:00
2020-06-08	00:00:00	00:05:49.171000	00:07:26.776000	00:04:49.750000	#DIV/0!
2020-06-09	00:00:00	00:04:01.283000	00:07:59.215000	00:11:25.500000	00:00:37
2020-06-10	00:00:00	00:04:34.085000	00:10:08.564000	00:14:05.500000	00:08:47
2020-06-11	00:00:00	00:04:01.978000	00:06:17.766000	00:02:37	00:11:38
2020-06-12	00:00:31.933000	00:05:42.243000	00:09:25.948000	00:15:47.333000	00:30:44.667000
2020-06-13	00:00:00	00:04:45.150000	00:08:45.396000	00:13:54.286000	00:13:57
2020-06-14	00:00:00	00:02:46.405000	00:07:29.537000	00:13:27	00:11:58.500000
2020-06-15	00:00:00	00:03:48.347000	00:06:32.603000	00:08:13	00:02:31
2020-06-16	00:00:00	00:05:50.167000	00:07:28.215000	#DIV/0!	00:00:00
2020-06-17	00:00:00	00:05:03.229000	00:08:16.919000	#DIV/0!	00:08:39
2020-06-18	00:01:33.200000	00:06:30.222000	00:07:11.902000	00:08:24.200000	#DIV/0!
2020-06-19	00:00:00	00:04:43	00:07:22.077000	00:08:49.400000	00:11:29.667000
2020-06-20	00:00:00	00:03:09.050000	00:05:32.967000	00:08:54	00:00:00
2020-06-21	00:00:00	00:03:53.957000	00:07:39.761000	00:07:46	00:02:02
2020-06-22	00:00:00	00:03:45.714000	00:05:28.820000	00:05:37.500000	#DIV/0!
2020-06-23	00:00:10.875000	00:04:01.167000	00:05:46.008000	00:08:50	00:14:11
2020-06-24	00:00:00	00:04:53.314000	00:05:59.762000	00:08:36.500000	00:34:46.652000
2020-06-25	00:00:18.833000	00:03:48.167000	00:06:21.516000	00:23:48	00:09:55.889000
2020-06-26	00:00:06.333000	00:03:52.029000	00:08:30.183000	00:09:30.500000	00:05:31.800000
2020-06-27	00:00:00	00:03:12.458000	00:07:29.108000	00:12:16.400000	00:04:29
2020-06-28	00:00:00	00:02:56.564000	00:12:46.619000	#DIV/0!	00:12:54.667000
2020-06-29	00:00:00	00:04:48.684000	00:09:27.424000	00:07:24.500000	00:08:15
2020-06-30	00:00:00	00:03:32.656000	00:08:07.644000	00:12:33.600000	00:15:33.833000
2020-07-01	00:00:00	00:06:14.179000	00:07:04.493000	00:05:46	00:04:30.500000
2020-07-02	00:00:00	00:04:20.063000	00:08:47.368000	00:12:06.333000	#DIV/0!
2020-07-03	00:00:00	00:02:49.381000	00:08:35.865000	#DIV/0!	00:24:47
2020-07-04	00:00:00	00:03:39.270000	00:05:45.034000	00:07:49.750000	#DIV/0!
2020-07-05	00:00:00	00:03:27.417000	00:08:23.171000	00:10:32.714000	00:08:27
2020-07-06	00:00:00	00:05:20.972000	00:07:59.633000	00:06:43.286000	#DIV/0!
2020-07-07	00:00:00	00:04:17.026000	00:09:36.188000	00:04:55.500000	00:57:51.500000
2020-07-08	00:00:00	00:02:41.216000	00:08:19.092000	00:19:33	00:03:12
2020-07-09	00:00:00	00:06:05.271000	00:07:13.814000	00:01:45.500000	#DIV/0!
2020-07-10	00:00:00	00:03:58.660000	00:08:06.864000	00:06:17	#DIV/0!
2020-07-11	00:00:00	00:01:47.129000	00:06:28.274000	00:14:57	#DIV/0!
2020-07-12	00:00:00	00:04:21.078000	00:08:45.767000	00:06:58.667000	00:02:31
2020-07-13	00:00:01.333000	00:03:46.320000	00:07:25.136000	00:05:53.833000	00:04:41.333000
2020-07-14	00:00:00	00:03:26.400000	00:08:17.593000	00:12:21	00:23:50.500000
2020-07-15	00:00:29.200000	00:04:52.806000	00:10:24.278000	00:16:59.250000	00:40:06.500000
2020-07-16	00:00:00	00:04:57.231000	00:09:43.175000	#DIV/0!	00:19:26
2020-07-17	00:00:00	00:03:34.667000	00:09:05.328000	00:23:35	#DIV/0!
2020-07-18	00:00:00	00:03:25.130000	00:07:06.843000	00:08:22.500000	#DIV/0!
2020-07-19	00:00:00	00:02:38.718000	00:07:53.024000	00:18:16.923000	#DIV/0!
2020-07-20	00:00:00	00:05:09.737000	00:08:39.798000	00:09:39.500000	#DIV/0!
2020-07-21	00:00:00	00:03:44.914000	00:08:06.302000	00:12:25	#DIV/0!
2020-07-22	00:00:56.500000	00:03:59.950000	00:06:03.424000	00:10:49.444000	00:18:45
2020-07-23	00:00:00	00:02:46.366000	00:05:28.846000	00:17:36	00:02:49
2020-07-24	00:00:00	00:02:43.542000	00:08:46.072000	00:06:58	00:03:03
2020-07-25	00:00:00	00:03:26.085000	00:08:34.838000	00:08:24.875000	00:04:54
2020-07-26	00:00:00	00:05:14.667000	00:07:15.179000	00:15:33.667000	#DIV/0!
2020-07-27	00:00:00	00:03:35.729000	00:08:57.007000	#DIV/0!	00:03:27
2020-07-28	00:00:00	00:03:24.171000	00:07:15.211000	00:10:07	#DIV/0!
2020-07-29	00:00:00	00:02:51.846000	00:08:07.776000	00:13:36	00:10:55.500000
2020-07-30	00:00:00	00:04:09.040000	00:07:48.288000	00:11:20.167000	00:07:13.500000
2020-07-31	00:00:00	00:03:15.073000	00:08:38.056000	00:05:42.500000	#DIV/0!
2020-08-01	00:00:00	00:01:21.200000	00:07:04.634000	00:19:19.333000	#DIV/0!
2020-08-02	00:00:00	00:05:41.771000	00:08:37.667000	00:04:50	#DIV/0!
2020-08-03	00:00:33.286000	00:05:01.375000	00:08:18.545000	00:07:20.714000	00:02:37
2020-08-04	00:00:00	00:03:14.222000	00:07:44.133000	00:12:59.500000	#DIV/0!
2020-08-05	00:00:00	00:05:21.958000	00:06:09.868000	00:12:36	00:06:49.667000
2020-08-06	00:00:00	00:04:54.900000	00:07:12.008000	00:01:48.667000	00:07:10.667000
2020-08-07	00:00:00	00:02:42.742000	00:06:43.114000	00:04:12	00:03:19
2020-08-08	00:00:18.083000	00:03:49.366000	00:05:29.318000	00:09:35.250000	00:09:10.500000
2020-08-09	00:00:00	00:05:53.464000	00:06:15.417000	00:06:12.250000	00:13:43
2020-08-10	00:00:00	00:03:49.298000	00:07:43.180000	00:08:38.800000	#DIV/0!
2020-08-11	00:00:36.500000	00:06:19.732000	00:06:59.453000	00:00:00	#DIV/0!
2020-08-12	00:00:09.250000	00:03:26.071000	00:07:48.289000	00:09:27.500000	00:10:32.500000
2020-08-13	00:00:00	00:04:27.658000	00:08:22.177000	00:23:21.750000	#DIV/0!
2020-08-14	00:00:00	00:03:17.355000	00:06:05.405000	00:08:34	00:12:55.833000
2020-08-15	00:00:00	00:03:17.531000	00:05:30.470000	00:16:46.500000	#DIV/0!
2020-08-16	00:00:00	00:10:25.775000	00:10:52.814000	00:12:08.500000	00:07:46
2020-08-17	00:00:00	00:04:34.848000	00:08:07.106000	00:16:46	00:07:35
2020-08-18	00:00:00	00:04:44.643000	00:07:18.500000	00:00:05.500000	#DIV/0!
2020-08-19	00:00:00	00:03:17.042000	00:04:35.063000	00:03:53	00:07:27.667000
2020-08-20	00:00:00	00:03:59.912000	00:06:52.101000	00:09:10.333000	#DIV/0!
2020-08-21	00:00:00	00:02:33.756000	00:06:56.216000	00:13:59.667000	00:05:58.500000
2020-08-22	00:00:00	00:03:08.243000	00:05:26.835000	#DIV/0!	00:09:30
2020-08-23	00:01:18	00:04:35.867000	00:12:03.159000	00:15:14	00:00:00
2020-08-24	00:00:00	00:07:02.156000	00:09:12.939000	00:19:19	00:24:47
2020-08-25	00:00:00	00:02:45.311000	00:07:00.156000	00:07:47	#DIV/0!
2020-08-26	00:01:23.111000	00:02:54.829000	00:08:04.140000	00:11:50.667000	00:03:01
2020-08-27	00:00:16.700000	00:03:36	00:05:54.940000	00:12:32	00:21:40
2020-08-28	00:00:00	00:04:13.167000	00:05:47.122000	#DIV/0!	00:04:44
2020-08-29	00:00:00	00:04:10.458000	00:05:00.315000	00:07:05.250000	00:15:24
2020-08-30	00:00:00	00:03:06.872000	00:08:40.137000	00:12:13	#DIV/0!
2020-08-31	00:00:00	00:04:33.127000	00:07:23.929000	00:09:17.667000	00:07:41.667000
2020-09-01	00:00:00	00:04:38.958000	00:07:01.906000	#DIV/0!	00:05:43
2020-09-02	00:00:00	00:06:35.140000	00:07:38.961000	00:36:34	00:07:54
2020-09-03	00:00:00	00:03:16.909000	00:06:26.176000	00:10:26	00:00:53
2020-09-04	00:00:00	00:03:36.156000	00:06:14.526000	00:12:52.500000	00:09:00
2020-09-05	00:00:00	00:03:54.368000	00:06:59.074000	00:16:54.333000	#DIV/0!
2020-09-06	00:00:00	00:03:21.545000	00:05:53.748000	00:07:15.500000	#DIV/0!
2020-09-07	00:00:00	00:04:15.214000	00:05:39	#DIV/0!	00:08:43.500000
2020-09-08	00:00:00	00:05:29.729000	00:06:06.187000	#DIV/0!	00:10:21.333000
2020-09-09	00:00:00	00:06:09.776000	00:05:43.467000	00:12:02.500000	#DIV/0!
2020-09-10	00:00:00	00:06:02.250000	00:05:50.571000	#DIV/0!	00:13:26.500000
2020-09-11	00:00:18	00:05:11.422000	00:06:45.185000	00:23:36	00:05:53.667000
2020-09-12	00:00:00	00:02:26.975000	00:05:33.106000	00:15:34	00:03:31
2020-09-13	00:00:00	00:05:03.571000	00:07:01.988000	00:08:45	#DIV/0!
2020-09-14	00:00:00	00:04:09.211000	00:08:50.558000	00:16:49.333000	00:10:38
2020-09-15	00:00:00	00:04:44.508000	00:06:13.912000	00:14:38.667000	#DIV/0!
2020-09-16	00:00:20.571000	00:03:15.189000	00:04:55.096000	00:11:26.667000	00:07:18.500000
2020-09-17	00:00:00	00:04:26.375000	00:07:56.331000	01:01:39.833000	00:15:27.357000
2020-09-18	00:00:00	00:03:52.500000	00:06:23	00:06:45	00:11:49
2020-09-19	00:00:00	00:03:26.709000	00:04:24.351000	00:10:16	#DIV/0!
2020-09-20	00:00:02.500000	00:05:39.128000	00:07:26.937000	00:11:51.500000	#DIV/0!
2020-09-21	00:00:00	00:05:07.843000	00:09:50.349000	00:09:31.222000	00:11:58.500000
2020-09-22	00:00:00	00:05:37.073000	00:09:10.040000	00:06:47	00:03:17
2020-09-23	00:00:00	00:05:04.400000	00:06:12.781000	00:10:56	00:19:08.667000
2020-09-24	00:00:00	00:02:22.439000	00:07:02.556000	#DIV/0!	00:12:02
2020-09-25	00:00:00	00:02:42.773000	00:06:09.890000	00:12:47	00:07:31
2020-09-26	00:00:00	00:03:02.020000	00:07:18.138000	00:06:24.667000	#DIV/0!
2020-09-27	00:00:00	00:02:28.820000	00:05:37.249000	00:08:35.500000	#DIV/0!
2020-09-28	00:00:00	00:04:39.216000	00:09:35.012000	00:09:34.333000	00:24:33
2020-09-29	00:02:39.333000	00:01:53.146000	00:08:23.986000	00:12:08.667000	00:02:35
2020-09-30	00:00:00	00:05:02.290000	00:08:44.911000	00:09:41	00:09:27.500000
2020-10-01	00:00:00	00:03:56.968000	00:06:41.638000	00:03:25	00:17:42
2020-10-02	00:00:00	00:03:15.886000	00:08:28.624000	00:12:51.600000	#DIV/0!
2020-10-03	00:00:00	00:03:17.055000	00:07:32.818000	00:13:13.750000	#DIV/0!
2020-10-04	00:00:00	00:04:54.360000	00:08:11.042000	00:06:16.417000	00:06:05
2020-10-05	00:01:39.571000	00:07:37.029000	00:08:12.721000	00:10:05.200000	00:08:16.500000
2020-10-06	00:00:00	00:10:03.800000	00:09:43.263000	00:12:25	00:03:11
2020-10-07	00:00:00	00:05:21.044000	00:07:18.192000	00:12:16	00:06:09
2020-10-08	00:00:00	00:05:15.660000	00:08:55.932000	00:16:43.333000	00:07:37
2020-10-09	00:00:00	00:07:10.077000	00:09:15.889000	00:17:31.667000	00:12:42
2020-10-10	00:00:00	00:03:52.733000	00:06:46.804000	00:07:36.333000	#DIV/0!
2020-10-11	00:00:00	00:05:32.088000	00:08:41.974000	00:10:11.400000	00:08:39
2020-10-12	00:00:00	00:06:18.687000	00:08:22.349000	00:12:26	00:07:59.600000
2020-10-13	00:00:00	00:07:22.327000	00:08:50.463000	00:13:56.750000	#DIV/0!
2020-10-14	00:00:00	00:04:03.235000	00:07:51.380000	00:17:27.500000	#DIV/0!
2020-10-15	00:00:27.200000	00:05:29.976000	00:10:00.432000	00:14:41	00:27:45
2020-10-16	00:00:00	00:05:23.967000	00:06:21.559000	00:13:39.800000	00:10:40.500000
2020-10-17	00:00:00	00:03:32.814000	00:04:26.728000	00:10:13.667000	00:11:59
2020-10-18	00:00:48	00:04:21.776000	00:08:02.343000	00:09:37.500000	00:09:11
2020-10-19	00:00:00	00:05:46.268000	00:10:12.100000	00:08:17.333000	00:29:52.667000
2020-10-20	00:00:00	00:04:31.193000	00:07:29.279000	#DIV/0!	00:21:33
2020-10-21	00:00:00	00:05:54.171000	00:07:33.050000	00:09:19	00:18:46
2020-10-22	00:00:00	00:13:54.682000	00:11:26.713000	00:07:23	00:12:09.500000
2020-10-23	00:00:00	00:04:58.479000	00:07:01.355000	00:14:38.200000	00:14:59.667000
2020-10-24	00:00:00	00:02:17.270000	00:05:54.762000	00:09:29	00:05:58.667000
2020-10-25	00:00:00	00:04:21.540000	00:06:43.128000	00:13:32	00:02:40
2020-10-26	00:00:00	00:03:07.833000	00:07:56.642000	00:08:54.250000	00:05:52
2020-10-27	00:00:41.571000	00:05:47.769000	00:08:12.986000	00:08:25	00:02:58
2020-10-28	00:00:00	00:04:14.562000	00:07:52.268000	#DIV/0!	00:06:58
2020-10-29	00:00:00	00:05:15.327000	00:06:10.236000	#DIV/0!	00:05:38
2020-10-30	00:00:00	00:03:56.094000	00:06:49.486000	00:07:33.600000	00:08:04.750000
2020-10-31	00:00:00	00:03:06.846000	00:04:51.370000	00:04:31.286000	#DIV/0!
2020-11-01	00:00:00	00:02:55.829000	00:06:47.190000	00:00:00	00:02:17
2020-11-02	00:00:00	00:04:33.352000	00:05:58.358000	00:10:45.750000	#DIV/0!
2020-11-03	00:00:00	00:06:13.321000	00:06:13.325000	00:10:22	00:08:15
2020-11-04	00:00:00	00:02:51.619000	00:06:16.854000	#DIV/0!	00:01:59
2020-11-05	00:00:00	00:07:24.882000	00:07:44.924000	00:05:18	00:09:25
2020-11-06	00:00:00	00:03:07.833000	00:09:59.735000	00:20:24.500000	#DIV/0!
2020-11-07	00:00:00	00:06:01.273000	00:07:46.933000	00:08:20	00:10:23
2020-11-08	00:00:00	00:03:05.923000	00:08:03.492000	00:41:38	#DIV/0!
2020-11-09	00:00:00	00:04:21.070000	00:05:33.142000	00:05:44.667000	00:05:24
2020-11-10	00:00:00	00:05:03.542000	00:06:08.133000	00:12:34.833000	00:08:32
2020-11-11	00:00:00	00:02:23.759000	00:07:34.966000	00:06:20.556000	00:11:31
2020-11-12	00:00:00	00:05:21.750000	00:08:23.418000	00:20:16	00:06:22
2020-11-13	00:00:50.375000	00:03:10.882000	00:06:33.395000	00:05:08.571000	#DIV/0!
2020-11-14	00:00:00	00:05:30.283000	00:07:17.098000	00:04:21.667000	#DIV/0!
2020-11-15	00:00:00	00:05:51.804000	00:07:01.532000	00:11:56.250000	00:01:07
2020-11-16	00:00:00	00:05:20.841000	00:06:20.024000	00:03:43.500000	00:12:38.750000
2020-11-17	00:00:00	00:04:21.765000	00:07:07.517000	00:17:28	00:06:20
2020-11-18	00:00:00	00:04:23.490000	00:07:08.475000	00:07:47.667000	00:17:32
2020-11-19	00:00:00	00:04:25.153000	00:08:08.187000	00:07:25.750000	00:06:07.500000
2020-11-20	00:00:00	00:05:28.961000	00:08:15.275000	00:10:23.667000	00:11:34.500000
2020-11-21	00:00:00	00:06:02.852000	00:08:23.353000	00:07:29.333000	00:10:42.667000
2020-11-22	00:00:00	00:04:49.306000	00:06:54.266000	00:10:06	00:13:14
2020-11-23	00:00:00	00:03:34.675000	00:06:30.780000	00:07:07	00:08:00
2020-11-24	00:00:00	00:06:14.935000	00:08:21.182000	00:03:17	00:01:17
2020-11-25	00:00:00	00:04:51.718000	00:05:24.432000	00:03:08	#DIV/0!
2020-11-26	00:00:06.375000	00:06:23.617000	00:06:43.138000	00:14:02.250000	00:15:02
2020-11-27	00:00:00	00:03:20.434000	00:05:31.986000	00:00:00	#DIV/0!
2020-11-28	00:00:00	00:03:43.925000	00:07:30.439000	00:07:28.200000	#DIV/0!
2020-11-29	00:00:20.857000	00:03:41.326000	00:07:20.886000	00:10:23.500000	00:06:07.333000
2020-11-30	00:00:00	00:03:16.868000	00:07:30.041000	00:05:39	#DIV/0!
2020-12-01	00:00:00	00:04:49.500000	00:07:23.702000	00:08:39.600000	#DIV/0!
2020-12-02	00:00:00	00:05:28.306000	00:07:51.618000	00:22:59	00:07:29.500000
2020-12-03	00:00:00	00:04:46	00:05:51.836000	00:05:48	00:14:43.667000
2020-12-04	00:00:00	00:03:39.738000	00:05:27.123000	00:10:53.500000	00:15:17
2020-12-05	00:00:00	00:04:09.900000	00:05:11.558000	#DIV/0!	#DIV/0!
2020-12-06	00:01:19.167000	00:04:25.228000	00:06:31.980000	00:10:34.333000	00:15:30
2020-12-07	00:00:00	00:03:58.945000	00:07:21.110000	00:05:38	#DIV/0!
2020-12-08	00:00:00	00:04:33.412000	00:08:59.782000	00:10:23	00:05:24.500000
2020-12-09	00:02:03.600000	00:03:23.275000	00:08:59.030000	#DIV/0!	00:14:41
2020-12-10	00:01:24.636000	00:04:57.480000	00:08:48.333000	00:09:33	00:29:59
2020-12-11	00:00:00	00:05:23.480000	00:07:01.986000	00:08:46.800000	00:16:36
2020-12-12	00:00:00	00:04:14.930000	00:05:41.809000	#DIV/0!	00:07:45.500000
2020-12-13	00:00:00	00:03:27.500000	00:05:43.442000	00:04:17.500000	#DIV/0!
2020-12-14	00:00:00	00:04:22.969000	00:07:28.463000	00:13:34	00:10:31.500000
2020-12-15	00:00:00	00:06:33.325000	00:06:16.033000	00:05:18	00:01:04.500000
2020-12-16	00:00:00	00:02:23.158000	00:06:25.750000	00:08:12	00:17:47
2020-12-17	00:00:07.364000	00:04:49.047000	00:05:34.833000	00:11:06.500000	#DIV/0!
2020-12-18	00:00:00	00:04:50.462000	00:07:12.569000	#DIV/0!	00:11:38.500000
2020-12-19	00:00:00	00:04:14.298000	00:07:56.625000	00:12:15.429000	00:05:23
2020-12-20	00:00:00	00:04:19.200000	00:11:37.314000	00:02:20	#DIV/0!
2020-12-21	00:00:25.250000	00:06:39.789000	00:08:19.599000	00:05:51.400000	#DIV/0!
2020-12-22	00:00:00	00:05:29.838000	00:09:23.068000	#DIV/0!	00:11:00
2020-12-23	00:00:00	00:04:06.935000	00:07:35.523000	#DIV/0!	#DIV/0!
2020-12-24	00:00:00	00:03:21.842000	00:05:46.418000	00:08:30.500000	00:16:59.333000
2020-12-25	00:00:00	00:03:47.224000	00:07:01.276000	00:12:01	00:30:41.333000
2020-12-26	00:00:00	00:04:17.306000	00:06:56.620000	00:04:32.667000	00:03:34
2020-12-27	00:00:00	00:06:42.226000	00:08:17.143000	00:19:21.875000	#DIV/0!
2020-12-28	00:00:00	00:05:34.912000	00:07:02.275000	00:16:47	00:14:52.667000
2020-12-29	00:00:00	00:06:08.850000	00:07:11.108000	00:05:48	00:06:51
2020-12-30	00:00:00	00:03:58.297000	00:07:39.285000	00:08:31	00:03:15.750000
2020-12-31	#DIV/0!	#DIV/0!	#DIV/0!	#DIV/0!	#DIV/0!
