# Supplementary material for: Examining patient flow in a tertiary hospital’s emergency department at a low coronavirus prevalence region
Source: BMC Emerg Med. 2022 Jul 27;22:137. doi: 10.1186/s12873-022-00694-6 (PMC9328777; doi:10.1186/s12873-022-00694-6)
Supplement: Supplementary file 2 — Additional file 2: Supplemental Table 2. Monthly datasets of emergency department arrival modes, adverse outcomes, and admission numbers from February 2019 to December 2019, and from February 2020 to December 2020. ED: emergency department; EMS: emergency medical service; IHCA: in-hospital cardiac arrest; OHCA: out-of-hospital cardiac arrest. [file 12873_2022_694_MOESM2_ESM.xlsx]

## Sheet: Monthly
Supplemental Table 2. Monthly datasets of emergency department arrival modes, adverse outcomes, and admission numbers from February 2019 to December 2019, and from February 2020 to December 2020. ED: emergency department; EMS: emergency medical service; IHCA: in-hospital cardiac arrest; OHCA: out-of-hospital cardiac arrest
Parameter	Year	IHCA	IHCA%	OHCA	OHCA%	Ambulatory	EMS	Tranfer-In	Unplanned ReturnVisit	Unplanned ReturnVisit (%)	Hospital Boarded Beds	ED admission	Ratio
2019-02-01	2019	8	0.000867518	15	0.00185897	6749	665	547	333	0.0412691	3526	1581	0.448383
2019-03-01	2019	7	0.00106681	13	0.00173356	6091	743	644	285	0.0380051	4372	1676	0.383349
2019-04-01	2019	10	0.00139587	15	0.0020938	5741	727	624	259	0.036153	4252	1608	0.378175
2019-05-01	2019	14	0.0020016	18	0.00240192	5953	755	674	301	0.0401655	4504	1769	0.392762
2019-06-01	2019	12	0.00140683	17	0.00217419	6371	753	633	332	0.0424607	4307	1651	0.383329
2019-07-01	2019	10	0.00125219	17	0.00212873	6389	718	739	352	0.0440771	4651	1723	0.370458
2019-08-01	2019	8	0.00121082	17	0.0022871	5957	717	663	323	0.0434549	4410	1748	0.396372
2019-09-01	2019	15	0.00192135	15	0.00192135	6294	735	684	337	0.0431664	4413	1670	0.378427
2019-10-01	2019	19	0.00254113	14	0.00200615	5928	824	618	311	0.0415942	4456	1658	0.372083
2019-11-01	2019	20	0.00270501	8	0.00113895	5508	799	604	264	0.0375854	4381	1644	0.375257
2019-12-01	2019	19	0.00261564	16	0.00220264	5657	882	663	258	0.0355176	4545	1664	0.366117
2020-02-01	2020	23	0.00390625	16	0.00271739	4517	766	588	201	0.0341372	3939	1350	0.342727
2020-03-01	2020	16	0.00286807	21	0.0040153	4017	717	493	143	0.0273423	3999	1337	0.334334
2020-04-01	2020	12	0.00257732	14	0.00277557	3882	644	517	167	0.0331086	3587	1288	0.359074
2020-05-01	2020	10	0.00180603	16	0.00288965	4230	796	531	171	0.0308831	3920	1453	0.370663
2020-06-01	2020	5	0.000837381	25	0.0041869	4643	813	534	219	0.0366773	4228	1549	0.366367
2020-07-01	2020	13	0.00200367	10	0.00166973	4586	808	589	229	0.0382368	4594	1605	0.349369
2020-08-01	2020	12	0.0021287	17	0.00278369	4663	843	577	209	0.034223	4447	1507	0.33888
2020-09-01	2020	9	0.00147372	20	0.00327493	4722	818	571	229	0.037498	4368	1636	0.374542
2020-10-01	2020	9	0.00117994	11	0.00162242	5440	759	604	265	0.0390855	4327	1644	0.37994
2020-11-01	2020	15	0.00248756	18	0.00279851	5059	804	558	230	0.0357587	4495	1585	0.352614
2020-12-01	2020	10	0.0015674	14	0.00219436	4948	784	591	207	0.0324451	4596	1657	0.360531
